# Supplementary material for: GABRP Mediates GABA‐A Receptor to Shape Tumor Immunosuppressive Microenvironment and Promote Tumor Immune Escape and Corresponding Targeted Therapy
Source: Cancer Med. 2025 Jun 3;14(11):e70946. doi: 10.1002/cam4.70946 (PMC12131280; doi:10.1002/cam4.70946)
Supplement: Supplementary file 2 — Table S2. [file CAM4-14-e70946-s001.xlsx]

## Sheet: Sheet 1
id	baseMean	log2FoldChange	lfcSE	stat	pvalue	padj	gene_name	gene_type
ENSG00000000003.15	4151.76	-0.379942	0.203033	-1.87133	0.0612991	0.20009	TSPAN6	protein_coding
ENSG00000000005.6	16.7286	-1.34069	0.512811	-2.6144	0.00893845	0.0534977	TNMD	protein_coding
ENSG00000000419.13	1235.34	-0.0845944	0.13522	-0.625608	0.531572	0.731343	DPM1	protein_coding
ENSG00000000457.14	450.612	0.306048	0.087882	3.48249	0.00049678	0.00622558	SCYL3	protein_coding
ENSG00000000460.17	337.376	0.292478	0.148708	1.9668	0.0492061	0.172682	C1orf112	protein_coding
ENSG00000000938.13	634.592	-0.418815	0.262541	-1.59524	0.110659	0.290565	FGR	protein_coding
ENSG00000000971.16	1867.5	-1.54951	0.374338	-4.13933	3.48326e-05	0.000792918	CFH	protein_coding
ENSG00000001036.14	1816.68	-1.11169	0.166343	-6.68312	2.3391e-11	5.87098e-09	FUCA2	protein_coding
ENSG00000001084.13	1674.36	0.477012	0.172728	2.76163	0.00575136	0.0393011	GCLC	protein_coding
ENSG00000001167.14	993.739	0.126805	0.125303	1.01198	0.311547	0.542047	NFYA	protein_coding
ENSG00000001460.18	321.126	-0.978713	0.337569	-2.89929	0.00374003	0.0285381	STPG1	protein_coding
ENSG00000001461.17	1916.44	-0.425389	0.250225	-1.70003	0.0891259	0.253143	NIPAL3	protein_coding
ENSG00000001497.18	1980.8	0.189384	0.122244	1.54922	0.121328	0.307337	LAS1L	protein_coding
ENSG00000001561.7	1041.88	0.497503	0.353245	1.40838	0.159018	0.362958	ENPP4	protein_coding
ENSG00000001617.12	783.62	-1.08655	0.348465	-3.1181	0.00182024	0.0168062	SEMA3F	protein_coding
ENSG00000001626.16	58.0594	0.809447	0.379479	2.13305	0.0329209	0.131261	CFTR	protein_coding
ENSG00000001629.10	5387.93	-0.141336	0.190471	-0.742033	0.458067	0.675092	ANKIB1	protein_coding
ENSG00000001630.17	166.292	-0.628814	0.267855	-2.34759	0.0188953	0.0907718	CYP51A1	protein_coding
ENSG00000001631.16	356.347	-0.312996	0.132293	-2.36593	0.0179848	0.0878327	KRIT1	protein_coding
ENSG00000002016.18	560.483	0.256245	0.155122	1.65189	0.0985564	0.270525	RAD52	protein_coding
ENSG00000002079.14	8.34686	0.23135	0.33669	0.68713	0.492001	0.702048	MYH16	transcribed_unitary_pseudogene
ENSG00000002330.14	771.05	0.000810045	0.165248	0.00490199	0.996089	0.998176	BAD	protein_coding
ENSG00000002549.12	7359.33	-0.719493	0.173281	-4.15217	3.29333e-05	0.000759785	LAP3	protein_coding
ENSG00000002586.20	28361.9	-0.815797	0.229933	-3.54798	0.000388195	0.00518032	CD99	protein_coding
ENSG00000002586.20_PAR_Y	0						CD99	protein_coding
ENSG00000002587.10	1040.75	0.55331	0.314885	1.75718	0.0788872	0.234252	HS3ST1	protein_coding
ENSG00000002726.21	8.62802	-0.74509	0.391621	-1.90258	0.0570955	0.190858	AOC1	protein_coding
ENSG00000002745.13	77.4421	-2.83011	0.570345	-4.9621	6.97362e-07	3.52566e-05	WNT16	protein_coding
ENSG00000002746.15	178.415	0.843645	0.465864	1.81093	0.0701524	0.217873	HECW1	protein_coding
ENSG00000002822.15	19.8379	-0.612213	0.26811	-2.28344	0.0224042	0.101353	MAD1L1	protein_coding
ENSG00000002834.18	6881.4	-0.13947	0.140907	-0.989807	0.322268	0.552117	LASP1	protein_coding
ENSG00000002919.15	1727.85	0.295839	0.160324	1.84526	0.0649994	0.207314	SNX11	protein_coding
ENSG00000002933.9	3280.34	-1.18876	0.358692	-3.31415	0.000919232	0.00999742	TMEM176A	protein_coding
ENSG00000003056.8	2588.23	-0.00610892	0.141808	-0.0430788	0.965639	0.983876	M6PR	protein_coding
ENSG00000003096.14	1124.1	0.882659	0.215567	4.09459	4.22924e-05	0.000925048	KLHL13	protein_coding
ENSG00000003137.8	220.21	0.0450209	0.437081	0.103004	0.91796	0.962163	CYP26B1	protein_coding
ENSG00000003147.19	433.943	0.539469	0.198865	2.71275	0.00667282	0.0436508	ICA1	protein_coding
ENSG00000003249.15	1878.88	-1.18053	0.266525	-4.42934	9.45225e-06	0.000285179	DBNDD1	protein_coding
ENSG00000003393.15	1497.91	0.00655436	0.0876746	0.0747578	0.940407	0.972465	ALS2	protein_coding
ENSG00000003400.15	364.383	-0.216564	0.21384	-1.01274	0.311185	0.541623	CASP10	protein_coding
ENSG00000003402.20	2394.63	-0.39357	0.133904	-2.93919	0.00329075	0.0261159	CFLAR	protein_coding
ENSG00000003436.16	1726.59	0.038841	0.325399	0.119364	0.904987	0.955784	TFPI	protein_coding
ENSG00000003509.16	499.259	0.076197	0.102806	0.741171	0.45859	0.675383	NDUFAF7	protein_coding
ENSG00000003756.17	3331.53	0.241506	0.150603	1.60359	0.108804	0.287379	RBM5	protein_coding
ENSG00000003987.14	133.196	1.10962	0.263104	4.21742	2.47116e-05	0.000611142	MTMR7	protein_coding
ENSG00000003989.18	781.79	0.0594353	0.402218	0.147769	0.882525	0.943934	SLC7A2	protein_coding
ENSG00000004059.11	5538.51	-0.249166	0.15476	-1.61001	0.107395	0.284996	ARF5	protein_coding
ENSG00000004139.14	600.63	0.531009	0.187947	2.82531	0.00472349	0.0339903	SARM1	protein_coding
ENSG00000004142.12	5409.61	0.0965727	0.0851602	1.13401	0.256789	0.48316	POLDIP2	protein_coding
ENSG00000004399.13	6445.1	-0.542692	0.22959	-2.36375	0.0180912	0.0882126	PLXND1	protein_coding
ENSG00000004455.17	5906.43	-0.114313	0.138796	-0.8236	0.410167	0.633769	AK2	protein_coding
ENSG00000004468.13	1064.31	0.855864	0.374651	2.28443	0.0223462	0.101184	CD38	protein_coding
ENSG00000004478.8	3401.73	0.0566286	0.137235	0.41264	0.679871	0.830812	FKBP4	protein_coding
ENSG00000004487.17	4802.73	0.703467	0.148925	4.72363	2.31675e-06	9.11891e-05	KDM1A	protein_coding
ENSG00000004534.15	3251.72	0.245435	0.191386	1.2824	0.199701	0.417154	RBM6	protein_coding
ENSG00000004660.15	657.495	0.262545	0.305447	0.859543	0.390041	0.615604	CAMKK1	protein_coding
ENSG00000004700.16	848.656	-0.263765	0.174549	-1.51112	0.130757	0.321556	RECQL	protein_coding
ENSG00000004766.17	1413.22	-0.178514	0.108534	-1.64477	0.100017	0.272887	VPS50	protein_coding
ENSG00000004776.13	762.863	-1.6403	0.275283	-5.95859	2.54418e-09	3.13723e-07	HSPB6	protein_coding
ENSG00000004777.18	2374.97	0.514461	0.252993	2.0335	0.0420022	0.155455	ARHGAP33	protein_coding
ENSG00000004779.10	2598.67	0.0255922	0.180345	0.141907	0.887154	0.946443	NDUFAB1	protein_coding
ENSG00000004799.8	1594.19	0.640111	0.373325	1.71462	0.0864145	0.248312	PDK4	protein_coding
ENSG00000004809.14	6.9504	-0.599628	0.502174	-1.19406	0.232453	0.455775	SLC22A16	protein_coding
ENSG00000004838.14	575.783	-0.590127	0.473433	-1.24648	0.212587	0.431861	ZMYND10	protein_coding
ENSG00000004846.16	5.40056	-0.111011	0.494027	-0.224707	0.822207	0.911988	ABCB5	protein_coding
ENSG00000004848.8	323.259	-1.02318	0.434029	-2.35739	0.0184039	0.0891965	ARX	protein_coding
ENSG00000004864.14	1542.63	-0.132848	0.124256	-1.06914	0.285004	0.513769	SLC25A13	protein_coding
ENSG00000004866.22	1376.21	0.0339625	0.117461	0.289139	0.772475	0.884836	ST7	protein_coding
ENSG00000004897.12	2362.64	0.175335	0.0791666	2.21475	0.0267769	0.114208	CDC27	protein_coding
ENSG00000004939.15	13.2082	-0.137243	0.541003	-0.253683	0.799741	0.900311	SLC4A1	protein_coding
ENSG00000004948.16	10.871	-0.194571	0.43109	-0.451346	0.65174	0.813382	CALCR	protein_coding
ENSG00000004961.15	956.843	-0.273866	0.140982	-1.94257	0.0520685	0.179025	HCCS	protein_coding
ENSG00000004975.12	1945.55	0.133322	0.123748	1.07737	0.281315	0.509505	DVL2	protein_coding
ENSG00000005001.10	1.48583	-0.683513	0.743815	-0.918928	0.358133	0.586965	PRSS22	protein_coding
ENSG00000005007.13	4589.12	-0.075454	0.149548	-0.504546	0.613877	0.788943	UPF1	protein_coding
ENSG00000005020.13	2394.99	-1.17131	0.284878	-4.11162	3.92894e-05	0.000873949	SKAP2	protein_coding
ENSG00000005022.6	10378.5	-0.0705535	0.16838	-0.419013	0.675207	0.827724	SLC25A5	protein_coding
ENSG00000005059.16	1918.21	-1.31868	0.243066	-5.42518	5.78955e-08	4.38741e-06	MCUB	protein_coding
ENSG00000005073.6	85.1431	1.32056	0.553406	2.38624	0.0170216	0.0847012	HOXA11	protein_coding
ENSG00000005075.15	3161.7	-0.291217	0.16044	-1.81511	0.0695068	0.216726	POLR2J	protein_coding
ENSG00000005100.13	1394.44	0.221217	0.120808	1.83113	0.0670805	0.211773	DHX33	protein_coding
ENSG00000005102.14	4.91266	-1.3649	0.610232	-2.23669	0.0253063	0.11001	MEOX1	protein_coding
ENSG00000005108.16	892.729	0.56777	0.30952	1.83436	0.0666013	0.210636	THSD7A	protein_coding
ENSG00000005156.12	1168.16	0.456579	0.120297	3.79542	0.000147394	0.00247451	LIG3	protein_coding
ENSG00000005175.10	1092.65	-0.0768401	0.121536	-0.63224	0.52723	0.728481	RPAP3	protein_coding
ENSG00000005187.12	27.8078	-0.300056	0.249198	-1.20409	0.228556	0.451524	ACSM3	protein_coding
ENSG00000005189.20	317.748	0.594057	0.25133	2.36365	0.0180957	0.0882126	REXO5	protein_coding
ENSG00000005194.15	2843.55	0.292435	0.146221	1.99996	0.045505	0.163801	CIAPIN1	protein_coding
ENSG00000005206.17	2960.96	-0.227067	0.210195	-1.08027	0.280021	0.508099	SPPL2B	protein_coding
ENSG00000005238.20	1608.08	-0.40792	0.14578	-2.79819	0.00513902	0.0360782	FAM214B	protein_coding
ENSG00000005243.10	1053.61	-0.773086	0.305512	-2.53046	0.0113913	0.0634964	COPZ2	protein_coding
ENSG00000005249.13	939.683	-0.36669	0.264844	-1.38455	0.16619	0.372694	PRKAR2B	protein_coding
ENSG00000005302.19	1500.94	-0.0699953	0.125463	-0.557895	0.576916	0.763825	MSL3	protein_coding
ENSG00000005339.15	3763.17	0.265566	0.169011	1.57129	0.116115	0.29925	CREBBP	protein_coding
ENSG00000005379.17	1084.89	0.587097	0.319522	1.83742	0.0661476	0.20967	TSPOAP1	protein_coding
ENSG00000005381.8	28.2506	-0.875469	0.46414	-1.88622	0.0592656	0.195558	MPO	protein_coding
ENSG00000005421.9	11.0158	-0.07895	0.414619	-0.190416	0.848983	0.926612	PON1	protein_coding
ENSG00000005436.14	605.765	0.164237	0.129136	1.27182	0.203437	0.421451	GCFC2	protein_coding
ENSG00000005448.17	1311.22	-0.0355951	0.1536	-0.231739	0.81674	0.909175	WDR54	protein_coding
ENSG00000005469.12	2041.73	-0.424633	0.210839	-2.01401	0.044008	0.160211	CROT	protein_coding
ENSG00000005471.19	189.534	0.22192	0.224261	0.989562	0.322388	0.552188	ABCB4	protein_coding
ENSG00000005483.21	3418.2	0.20845	0.143852	1.44906	0.147321	0.34615	KMT2E	protein_coding
ENSG00000005486.17	10725.7	-0.651842	0.144302	-4.51719	6.26655e-06	0.000206951	RHBDD2	protein_coding
ENSG00000005513.10	8397.42	1.29376	0.38933	3.32303	0.000890456	0.0097485	SOX8	protein_coding
ENSG00000005700.15	1642.75	0.249079	0.132506	1.87975	0.0601416	0.197551	IBTK	protein_coding
ENSG00000005801.18	1095.77	0.180473	0.130301	1.38504	0.166041	0.372594	ZNF195	protein_coding
ENSG00000005810.18	1603.93	0.573988	0.161588	3.55216	0.000382083	0.00511561	MYCBP2	protein_coding
ENSG00000005812.11	1929.38	-0.0772795	0.138567	-0.557706	0.577045	0.763825	FBXL3	protein_coding
ENSG00000005844.19	557.911	0.208401	0.302094	0.689853	0.490287	0.701032	ITGAL	protein_coding
ENSG00000005882.12	1290.69	0.0415902	0.12419	0.334891	0.737707	0.86439	PDK2	protein_coding
ENSG00000005884.18	5285.21	-1.8832	0.397468	-4.73799	2.15854e-06	8.66107e-05	ITGA3	protein_coding
ENSG00000005889.16	1455.97	-0.159363	0.139469	-1.14264	0.253189	0.478972	ZFX	protein_coding
ENSG00000005893.16	14115.9	-0.384494	0.16457	-2.33635	0.0194728	0.0924723	LAMP2	protein_coding
ENSG00000005961.19	71.1587	0.188884	0.285194	0.6623	0.507779	0.714014	ITGA2B	protein_coding
ENSG00000005981.13	25.9891	0.128583	0.405765	0.316889	0.751327	0.872548	ASB4	protein_coding
ENSG00000006007.12	3276.9	-0.100656	0.117634	-0.855675	0.392178	0.617675	GDE1	protein_coding
ENSG00000006015.18	1606.79	-0.280884	0.176799	-1.58872	0.112124	0.292575	REX1BD	protein_coding
ENSG00000006016.11	398.137	-1.69155	0.582364	-2.90463	0.00367692	0.0281873	CRLF1	protein_coding
ENSG00000006025.12	885.696	0.316896	0.174269	1.81843	0.0689989	0.215675	OSBPL7	protein_coding
ENSG00000006042.12	2208.01	0.731125	0.321819	2.27185	0.0230955	0.103339	TMEM98	protein_coding
ENSG00000006047.13	42.2366	-0.988488	0.430839	-2.29433	0.0217716	0.0995474	YBX2	protein_coding
ENSG00000006059.4	1.04327	-1.49384	1.1098	-1.34604	0.178289	0.389724	KRT33A	protein_coding
ENSG00000006062.17	907.512	-0.159344	0.181498	-0.877938	0.379977	0.606339	MAP3K14	protein_coding
ENSG00000006071.15	369.237	0.898762	0.44511	2.01919	0.0434675	0.159114	ABCC8	protein_coding
ENSG00000006116.4	95.0525	-1.02702	0.649066	-1.58231	0.11358	0.295059	CACNG3	protein_coding
ENSG00000006118.15	7885.08	-0.266298	0.214164	-1.24343	0.213709	0.43347	TMEM132A	protein_coding
ENSG00000006125.18	15183.6	0.32576	0.105378	3.09134	0.00199256	0.0179889	AP2B1	protein_coding
ENSG00000006128.12	248.17	-1.88173	0.646458	-2.91083	0.00360466	0.027811	TAC1	protein_coding
ENSG00000006194.10	1412.77	-0.226273	0.124904	-1.81158	0.0700515	0.217662	ZNF263	protein_coding
ENSG00000006210.7	3452.46	0.539538	0.227181	2.37493	0.0175525	0.0864436	CX3CL1	protein_coding
ENSG00000006282.21	2986.76	-0.766296	0.208484	-3.67557	0.000237319	0.00358766	SPATA20	protein_coding
ENSG00000006283.18	642.151	-0.576412	0.39298	-1.46677	0.142438	0.339355	CACNA1G	protein_coding
ENSG00000006327.14	3507.77	-1.80659	0.29358	-6.15364	7.57225e-10	1.09674e-07	TNFRSF12A	protein_coding
ENSG00000006377.11	133.222	0.901335	0.715021	1.26057	0.207464	0.426084	DLX6	protein_coding
ENSG00000006432.15	227.832	0.504328	0.380846	1.32423	0.185426	0.398807	MAP3K9	protein_coding
ENSG00000006451.8	4041.18	-0.203595	0.108418	-1.87787	0.0603991	0.198156	RALA	protein_coding
ENSG00000006453.14	44.4296	-1.0401	0.379734	-2.73903	0.0061621	0.0412243	BAIAP2L1	protein_coding
ENSG00000006459.11	779.789	0.497256	0.197365	2.51948	0.0117528	0.0650098	KDM7A	protein_coding
ENSG00000006468.14	8981.23	1.03744	0.242163	4.28406	1.83516e-05	0.000479663	ETV1	protein_coding
ENSG00000006530.18	1754.71	-0.281924	0.10421	-2.70534	0.00682349	0.0443379	AGK	protein_coding
ENSG00000006534.16	823.024	-0.716448	0.255287	-2.80644	0.00500926	0.0354343	ALDH3B1	protein_coding
ENSG00000006555.11	4.94724	-0.0942547	0.441153	-0.213655	0.830816	0.916339	TTC22	protein_coding
ENSG00000006576.16	1339.31	0.0597692	0.161281	0.370591	0.710942	0.849163	PHTF2	protein_coding
ENSG00000006606.9	19.6432	-1.51773	0.448719	-3.38235	0.00071868	0.00829012	CCL26	protein_coding
ENSG00000006607.14	1213.78	0.0195122	0.169919	0.114832	0.908578	0.957502	FARP2	protein_coding
ENSG00000006611.17	247.102	1.22845	0.559393	2.19605	0.0280885	0.117904	USH1C	protein_coding
ENSG00000006625.18	740.435	-0.621992	0.154514	-4.02547	5.68628e-05	0.00117203	GGCT	protein_coding
ENSG00000006634.8	886.19	0.181834	0.204132	0.890768	0.373053	0.599925	DBF4	protein_coding
ENSG00000006638.13	243.349	-0.325803	0.256727	-1.26906	0.204418	0.422415	TBXA2R	protein_coding
ENSG00000006652.15	771.226	-0.377261	0.165083	-2.28529	0.0222961	0.101071	IFRD1	protein_coding
ENSG00000006659.13	0.498863	-1.25476	1.12923	-1.11116	0.266499		LGALS14	protein_coding
ENSG00000006695.12	517.624	0.167314	0.0879188	1.90305	0.0570344	0.190725	COX10	protein_coding
ENSG00000006704.11	1420.86	0.0993616	0.145743	0.681761	0.49539	0.70476	GTF2IRD1	protein_coding
ENSG00000006712.15	3463.37	-0.159968	0.104403	-1.53221	0.12547	0.313918	PAF1	protein_coding
ENSG00000006715.16	4237.69	-0.0983238	0.109603	-0.897094	0.369669	0.596945	VPS41	protein_coding
ENSG00000006740.17	158.905	0.574983	0.371601	1.54731	0.121787	0.308018	ARHGAP44	protein_coding
ENSG00000006744.19	3331.33	0.205492	0.0901286	2.27999	0.0226083	0.101938	ELAC2	protein_coding
ENSG00000006747.15	2104.46	-0.367175	0.385576	-0.952275	0.340957	0.570573	SCIN	protein_coding
ENSG00000006756.16	1419.18	-1.85552	0.164602	-11.2727	1.78936e-29	1.26651e-25	ARSD	protein_coding
ENSG00000006757.12	688.746	-2.20936	0.290225	-7.61257	2.68688e-14	1.79413e-11	PNPLA4	protein_coding
ENSG00000006788.14	0.855514	0.604941	0.637678	0.948661	0.342793	0.572427	MYH13	protein_coding
ENSG00000006831.10	3830.34	0.235495	0.135179	1.74209	0.0814921	0.239555	ADIPOR2	protein_coding
ENSG00000006837.12	56.0823	-0.0720849	0.169171	-0.426107	0.67003	0.824763	CDKL3	protein_coding
ENSG00000007001.13	30.3228	0.268436	0.336597	0.7975	0.425161	0.647175	UPP2	protein_coding
ENSG00000007038.11	8.39535	-1.45419	0.503185	-2.88997	0.00385274	0.0291467	PRSS21	protein_coding
ENSG00000007047.15	2125.99	-0.074723	0.133414	-0.560082	0.575423	0.762749	MARK4	protein_coding
ENSG00000007062.12	1099.59	-0.859747	0.401824	-2.13961	0.0323865	0.129801	PROM1	protein_coding
ENSG00000007080.11	3244.2	-0.0844087	0.135328	-0.623733	0.532803	0.732239	CCDC124	protein_coding
ENSG00000007129.18	113.947	-0.0217461	0.315325	-0.0689641	0.945018	0.974631	CEACAM21	protein_coding
ENSG00000007168.14	6983.37	0.137654	0.104013	1.32343	0.185693	0.399106	PAFAH1B1	protein_coding
ENSG00000007171.18	1370.82	-3.63486	0.638179	-5.69567	1.2289e-08	1.17543e-06	NOS2	protein_coding
ENSG00000007174.18	1076.34	-0.928912	0.330157	-2.81354	0.00489989	0.0348557	DNAH9	protein_coding
ENSG00000007202.15	4550.59	0.140883	0.13136	1.07249	0.283498	0.511966	KIAA0100	protein_coding
ENSG00000007216.15	0.288197	0.498962	0.797271	0.625837	0.531422		SLC13A2	protein_coding
ENSG00000007237.19	7109.89	0.104221	0.29666	0.351316	0.725351	0.857617	GAS7	protein_coding
ENSG00000007255.10	591.111	-0.079422	0.170545	-0.465694	0.641434	0.806597	TRAPPC6A	protein_coding
ENSG00000007264.15	132.839	0.417491	0.319685	1.30595	0.191571	0.407067	MATK	protein_coding
ENSG00000007306.15	0.264104	-0.775132	1.21538	-0.637768	0.523624		CEACAM7	protein_coding
ENSG00000007312.13	24.6759	-1.33419	0.411328	-3.24362	0.00118023	0.0121643	CD79B	protein_coding
ENSG00000007314.12	19.7565	-2.03969	0.563538	-3.61944	0.000295247	0.00421492	SCN4A	protein_coding
ENSG00000007341.19	571.813	-0.0217806	0.118962	-0.183089	0.854728	0.929463	ST7L	protein_coding
ENSG00000007350.17	184.543	0.734336	0.576132	1.2746	0.202452	0.42032	TKTL1	protein_coding
ENSG00000007372.24	781.049	-0.226951	0.272465	-0.832955	0.40487	0.629154	PAX6	protein_coding
ENSG00000007376.8	1125.29	-0.0796904	0.123143	-0.647136	0.517544	0.721223	RPUSD1	protein_coding
ENSG00000007384.15	1364.44	-1.04055	0.196453	-5.29669	1.17922e-07	8.07206e-06	RHBDF1	protein_coding
ENSG00000007392.17	2569.36	0.0467403	0.203903	0.229228	0.818692	0.910258	LUC7L	protein_coding
ENSG00000007402.12	184.746	0.614972	0.394262	1.5598	0.118806	0.303227	CACNA2D2	protein_coding
ENSG00000007516.14	2110.7	-0.765582	0.387517	-1.97561	0.0481993	0.17039	BAIAP3	protein_coding
ENSG00000007520.4	1572.33	-0.156968	0.112093	-1.40034	0.161412	0.366213	TSR3	protein_coding
ENSG00000007541.17	2052.39	-0.27126	0.14475	-1.87399	0.0609315	0.19924	PIGQ	protein_coding
ENSG00000007545.16	712.828	0.182666	0.165405	1.10435	0.26944	0.497028	CRAMP1	protein_coding
ENSG00000007866.22	697.71	-1.42519	0.249708	-5.70743	1.14692e-08	1.1151e-06	TEAD3	protein_coding
ENSG00000007908.16	26.8284	-1.90137	0.564199	-3.37003	0.000751593	0.00856647	SELE	protein_coding
ENSG00000007923.16	1166.99	0.239594	0.150494	1.59205	0.111373	0.291639	DNAJC11	protein_coding
ENSG00000007933.13	61.8947	-0.460652	0.33251	-1.38538	0.165938	0.372505	FMO3	protein_coding
ENSG00000007944.15	603.665	0.294485	0.260099	1.1322	0.25755	0.483855	MYLIP	protein_coding
ENSG00000007952.18	56.0407	-0.272034	0.165014	-1.64855	0.0992397	0.271602	NOX1	protein_coding
ENSG00000007968.7	406.202	0.946951	0.317111	2.98618	0.00282487	0.0233416	E2F2	protein_coding
ENSG00000008018.9	6586.24	-0.185893	0.18313	-1.01509	0.310064	0.540143	PSMB1	protein_coding
ENSG00000008056.14	1088.25	-0.0193822	0.440062	-0.0440442	0.964869	0.983488	SYN1	protein_coding
ENSG00000008083.14	1018.18	0.51891	0.172541	3.00745	0.00263447	0.0221668	JARID2	protein_coding
ENSG00000008086.13	518.902	0.650902	0.261791	2.48634	0.0129065	0.069653	CDKL5	protein_coding
ENSG00000008118.10	165.658	-0.240287	0.512076	-0.469241	0.638897	0.805207	CAMK1G	protein_coding
ENSG00000008128.23	60.71	0.0309965	0.220038	0.140869	0.887974	0.946858	CDK11A	protein_coding
ENSG00000008130.15	2909.96	-0.230668	0.111698	-2.0651	0.0389131	0.147524	NADK	protein_coding
ENSG00000008196.13	56.847	-0.808328	0.687942	-1.17499	0.239997	0.463923	TFAP2B	protein_coding
ENSG00000008197.5	0.367467	0.910555	1.4942	0.609392	0.542265		TFAP2D	protein_coding
ENSG00000008226.20	260.946	-0.0613675	0.396263	-0.154865	0.876927	0.941155	DLEC1	protein_coding
ENSG00000008256.16	2325.66	-0.259691	0.134428	-1.93183	0.0533806	0.182209	CYTH3	protein_coding
ENSG00000008277.14	2057.9	0.827867	0.195006	4.24533	2.18269e-05	0.00055373	ADAM22	protein_coding
ENSG00000008282.9	5336.17	-0.70136	0.183931	-3.81316	0.0001372	0.00234566	SYPL1	protein_coding
ENSG00000008283.16	1379.21	-1.04801	0.207515	-5.05029	4.41146e-07	2.38718e-05	CYB561	protein_coding
ENSG00000008294.21	8227.13	0.430237	0.128544	3.34701	0.000816891	0.00912268	SPAG9	protein_coding
ENSG00000008300.17	1129.02	0.873561	0.390333	2.23799	0.0252217	0.109857	CELSR3	protein_coding
ENSG00000008311.15	2140.32	0.0113773	0.201541	0.0564514	0.954982	0.979471	AASS	protein_coding
ENSG00000008323.15	19.264	-1.36076	0.439139	-3.09871	0.00194366	0.0176737	PLEKHG6	protein_coding
ENSG00000008324.12	729.715	0.385538	0.156004	2.47134	0.0134609	0.0718753	SS18L2	protein_coding
ENSG00000008382.16	367.41	0.263789	0.119018	2.21638	0.0266654	0.113958	MPND	protein_coding
ENSG00000008394.13	3981.58	-0.207554	0.362169	-0.573085	0.566587	0.75669	MGST1	protein_coding
ENSG00000008405.12	1801.1	-0.193377	0.154073	-1.2551	0.209442	0.428301	CRY1	protein_coding
ENSG00000008438.5	6.35957	-0.467033	0.517559	-0.902377	0.366857	0.594517	PGLYRP1	protein_coding
ENSG00000008441.18	17433.4	0.385325	0.204123	1.88771	0.0590653	0.195138	NFIX	protein_coding
ENSG00000008513.16	1108.56	-0.421084	0.25991	-1.62011	0.105208	0.281525	ST3GAL1	protein_coding
ENSG00000008516.17	209.465	-0.335083	0.314305	-1.06611	0.286375	0.515137	MMP25	protein_coding
ENSG00000008517.18	916.15	-0.757568	0.330818	-2.28998	0.0220223	0.10029	IL32	protein_coding
ENSG00000008710.20	3961.95	-0.351625	0.265266	-1.32556	0.184987	0.398251	PKD1	protein_coding
ENSG00000008735.14	1744.3	0.369858	0.298807	1.23778	0.215797	0.436073	MAPK8IP2	protein_coding
ENSG00000008838.20	4332.7	0.456695	0.135826	3.36235	0.000772831	0.00873259	MED24	protein_coding
ENSG00000008853.17	1184.03	-0.0959376	0.179982	-0.53304	0.594006	0.7759	RHOBTB2	protein_coding
ENSG00000008869.12	1300.12	0.332796	0.11204	2.97033	0.00297483	0.0242649	HEATR5B	protein_coding
ENSG00000008952.17	6973.73	-0.0550303	0.107119	-0.513732	0.607439	0.785327	SEC62	protein_coding
ENSG00000008988.11	22071.7	0.213675	0.173894	1.22876	0.21916	0.440094	RPS20	protein_coding
ENSG00000009307.16	17492.7	0.190286	0.109914	1.73123	0.0834113	0.242997	CSDE1	protein_coding
ENSG00000009335.18	3644.7	-0.327498	0.120631	-2.71487	0.0066301	0.0434839	UBE3C	protein_coding
ENSG00000009413.16	1727.61	0.532259	0.23889	2.22805	0.0258771	0.111612	REV3L	protein_coding
ENSG00000009694.13	844.785	-0.47929	0.396332	-1.20932	0.226542	0.449191	TENM1	protein_coding
ENSG00000009709.12	11.3697	-0.528241	0.670048	-0.788363	0.430484	0.651509	PAX7	protein_coding
ENSG00000009724.17	103.834	0.521432	0.259153	2.01206	0.0442131	0.160762	MASP2	protein_coding
ENSG00000009765.15	1.57585	-0.424004	0.659602	-0.642818	0.520342	0.723291	IYD	protein_coding
ENSG00000009780.16	728.207	-0.207551	0.140695	-1.47519	0.140162	0.335866	FAM76A	protein_coding
ENSG00000009790.15	142.443	-0.298385	0.264201	-1.12939	0.258735	0.485399	TRAF3IP3	protein_coding
ENSG00000009830.12	2072.2	-0.053177	0.164014	-0.324222	0.74577	0.869564	POMT2	protein_coding
ENSG00000009844.16	2392.95	0.246015	0.121835	2.01925	0.043461	0.159107	VTA1	protein_coding
ENSG00000009950.16	354.091	0.175628	0.315842	0.556063	0.578168	0.76451	MLXIPL	protein_coding
ENSG00000009954.11	5919.7	-0.395846	0.147701	-2.68006	0.00736093	0.0467507	BAZ1B	protein_coding
ENSG00000010017.13	2452.5	-0.157398	0.124887	-1.26032	0.207553	0.42616	RANBP9	protein_coding
ENSG00000010030.14	142.453	-1.39955	0.383827	-3.64631	0.000266036	0.00389856	ETV7	protein_coding
ENSG00000010072.16	584.103	0.184243	0.0945613	1.9484	0.0513677	0.177547	SPRTN	protein_coding
ENSG00000010165.20	1863.02	0.0407187	0.103328	0.394071	0.693529	0.839369	EEF1AKNMT	protein_coding
ENSG00000010219.13	930.352	0.429703	0.134866	3.18615	0.00144178	0.0141303	DYRK4	protein_coding
ENSG00000010244.19	5884.75	0.209218	0.0753756	2.77567	0.00550878	0.0380401	ZNF207	protein_coding
ENSG00000010256.11	8280.6	-0.0743834	0.14136	-0.5262	0.598749	0.779608	UQCRC1	protein_coding
ENSG00000010270.14	4705.44	-0.285584	0.179432	-1.5916	0.111475	0.291754	STARD3NL	protein_coding
ENSG00000010278.15	13419.5	-0.417356	0.231688	-1.80137	0.0716449	0.22064	CD9	protein_coding
ENSG00000010282.15	367.011	0.264347	0.464439	0.569175	0.569237	0.758368	HHATL	protein_coding
ENSG00000010292.13	3343.41	0.288885	0.15204	1.90006	0.0574248	0.191593	NCAPD2	protein_coding
ENSG00000010295.20	2182.11	-0.308026	0.16138	-1.90869	0.0563017	0.188882	IFFO1	protein_coding
ENSG00000010310.9	42.6889	1.20398	0.389621	3.09013	0.00200071	0.0180533	GIPR	protein_coding
ENSG00000010318.21	162.661	0.15128	0.151289	0.999945	0.317337	0.547137	PHF7	protein_coding
ENSG00000010319.7	220.625	0.390929	0.308241	1.26826	0.204706	0.422743	SEMA3G	protein_coding
ENSG00000010322.16	5461.47	0.194755	0.137529	1.4161	0.156745	0.359905	NISCH	protein_coding
ENSG00000010327.10	6993.48	-0.562484	0.333424	-1.68699	0.0916045	0.25766	STAB1	protein_coding
ENSG00000010361.14	1080.85	-0.00892291	0.158905	-0.0561524	0.95522	0.979471	FUZ	protein_coding
ENSG00000010379.16	55.5162	0.528891	0.379092	1.39515	0.16297	0.368522	SLC6A13	protein_coding
ENSG00000010404.18	600.149	-0.382726	0.251768	-1.52015	0.128473	0.318349	IDS	protein_coding
ENSG00000010438.17	65.998	-0.25129	0.380532	-0.660365	0.509019	0.714633	PRSS3	protein_coding
ENSG00000010539.12	499.758	-0.14182	0.090022	-1.5754	0.115165	0.297691	ZNF200	protein_coding
ENSG00000010610.10	4055.65	-0.26034	0.271942	-0.957335	0.338398	0.567875	CD4	protein_coding
ENSG00000010626.15	1053.05	0.0375948	0.262982	0.142956	0.886325	0.94593	LRRC23	protein_coding
ENSG00000010671.16	603.92	-0.123867	0.263654	-0.46981	0.638491	0.804937	BTK	protein_coding
ENSG00000010704.18	583.214	-1.37992	0.258999	-5.3279	9.93551e-08	6.89446e-06	HFE	protein_coding
ENSG00000010803.16	1372.96	-0.191462	0.116247	-1.64702	0.0995536	0.272062	SCMH1	protein_coding
ENSG00000010810.17	13149.7	0.333823	0.179114	1.86374	0.0623578	0.20211	FYN	protein_coding
ENSG00000010818.10	1273.91	0.0706874	0.212813	0.332158	0.73977	0.865761	HIVEP2	protein_coding
ENSG00000010932.17	34.1698	-0.795041	0.432718	-1.83732	0.0661631	0.209699	FMO1	protein_coding
ENSG00000011007.12	2116.08	0.157247	0.102073	1.54053	0.12343	0.310771	ELOA	protein_coding
ENSG00000011009.11	1824.2	-0.212752	0.136357	-1.56026	0.118699	0.303064	LYPLA2	protein_coding
ENSG00000011021.23	2071.31	0.383196	0.171379	2.23595	0.025355	0.11014	CLCN6	protein_coding
ENSG00000011028.14	8812.21	-1.79099	0.280827	-6.37754	1.79958e-10	3.33441e-08	MRC2	protein_coding
ENSG00000011052.21	0						NME1-NME2	protein_coding
ENSG00000011083.9	55.2142	-1.04198	0.59793	-1.74264	0.0813958	0.239451	SLC6A7	protein_coding
ENSG00000011105.14	1885.54	-0.876829	0.281326	-3.11678	0.0018284	0.016864	TSPAN9	protein_coding
ENSG00000011114.15	1179.61	-0.00317531	0.149001	-0.0213107	0.982998	0.992032	BTBD7	protein_coding
ENSG00000011132.12	858.473	-0.135321	0.139587	-0.96944	0.332326	0.561889	APBA3	protein_coding
ENSG00000011143.19	839.99	0.217987	0.10732	2.03118	0.0422366	0.156045	MKS1	protein_coding
ENSG00000011198.10	1658.18	0.076791	0.126889	0.605182	0.545058	0.741499	ABHD5	protein_coding
ENSG00000011201.12	3019.52	0.743443	0.288609	2.57595	0.00999647	0.0578631	ANOS1	protein_coding
ENSG00000011243.18	1477.7	-0.00373474	0.155155	-0.0240709	0.980796	0.990798	AKAP8L	protein_coding
ENSG00000011258.16	912.434	0.830636	0.156687	5.30125	1.15012e-07	7.90345e-06	MBTD1	protein_coding
ENSG00000011260.14	1935.59	0.158688	0.10919	1.45332	0.146136	0.344811	UTP18	protein_coding
ENSG00000011275.19	4168.25	-0.404705	0.123198	-3.285	0.00101982	0.010848	RNF216	protein_coding
ENSG00000011295.16	2697.4	0.136928	0.104179	1.31436	0.188726	0.403242	TTC19	protein_coding
ENSG00000011304.22	9035.66	-0.190694	0.131329	-1.45204	0.146491	0.345114	PTBP1	protein_coding
ENSG00000011332.19	1096.47	0.405935	0.268113	1.51405	0.130014	0.320572	DPF1	protein_coding
ENSG00000011347.10	1014.03	-0.0756563	0.412898	-0.183232	0.854616	0.92941	SYT7	protein_coding
ENSG00000011376.12	1716.22	-0.169035	0.135849	-1.24429	0.213393	0.433075	LARS2	protein_coding
ENSG00000011405.13	2591.44	-0.218177	0.156006	-1.39852	0.161957	0.367046	PIK3C2A	protein_coding
ENSG00000011422.12	1614.82	-1.29407	0.319793	-4.04659	5.19686e-05	0.00108891	PLAUR	protein_coding
ENSG00000011426.11	2204.66	-0.093574	0.264567	-0.353687	0.723574	0.856526	ANLN	protein_coding
ENSG00000011451.21	3354.72	0.0776322	0.156476	0.49613	0.619803	0.792558	WIZ	protein_coding
ENSG00000011454.18	3282.88	0.510007	0.126714	4.02486	5.70081e-05	0.00117434	RABGAP1	protein_coding
ENSG00000011465.18	10642.3	-1.61533	0.455062	-3.54969	0.000385686	0.00514878	DCN	protein_coding
ENSG00000011478.13	675.211	-0.306202	0.206344	-1.48394	0.137825	0.332512	QPCTL	protein_coding
ENSG00000011485.15	3667.71	-0.2194	0.151012	-1.45286	0.146262	0.344957	PPP5C	protein_coding
ENSG00000011523.14	1537.28	0.469607	0.109758	4.27858	1.88089e-05	0.000490165	CEP68	protein_coding
ENSG00000011566.15	1676.92	0.135395	0.131137	1.03247	0.301852	0.531788	MAP4K3	protein_coding
ENSG00000011590.14	11.0653	0.333484	0.323381	1.03124	0.302428	0.53222	ZBTB32	protein_coding
ENSG00000011600.12	5277.05	-0.208704	0.31036	-0.672459	0.501292	0.709288	TYROBP	protein_coding
ENSG00000011638.11	609.089	-0.653424	0.208154	-3.13914	0.00169445	0.0159358	TMEM159	protein_coding
ENSG00000011677.13	394.399	1.33502	0.521984	2.55758	0.0105403	0.0599521	GABRA3	protein_coding
ENSG00000012048.23	795.479	0.0329751	0.192276	0.171499	0.863831	0.934434	BRCA1	protein_coding
ENSG00000012061.16	3048.64	-0.20924	0.136131	-1.53706	0.12428	0.312082	ERCC1	protein_coding
ENSG00000012124.17	122.423	0.00244058	0.446622	0.00546453	0.99564	0.997981	CD22	protein_coding
ENSG00000012171.20	2188.72	-0.462918	0.280298	-1.65152	0.0986328	0.270565	SEMA3B	protein_coding
ENSG00000012174.12	1327.16	-0.0835749	0.12857	-0.650034	0.515671	0.719905	MBTPS2	protein_coding
ENSG00000012211.13	235.519	-1.4635	0.186487	-7.84772	4.23673e-15	3.74845e-12	PRICKLE3	protein_coding
ENSG00000012223.13	29127.8	-3.0764	0.700325	-4.39282	1.11889e-05	0.000327793	LTF	protein_coding
ENSG00000012232.9	6142.9	-0.567882	0.205384	-2.76498	0.00569267	0.0390282	EXTL3	protein_coding
ENSG00000012504.15	10.5303	0.480081	0.543928	0.882617	0.377443	0.604121	NR1H4	protein_coding
ENSG00000012660.14	7035.71	-0.248845	0.154518	-1.61046	0.107297	0.284822	ELOVL5	protein_coding
ENSG00000012779.11	1281.27	-0.652785	0.31724	-2.0577	0.039619	0.149177	ALOX5	protein_coding
ENSG00000012817.16	1019.29	0.745682	0.60608	1.23034	0.218571	0.439377	KDM5D	protein_coding
ENSG00000012822.16	3962.05	0.327921	0.108109	3.03323	0.00241951	0.0208794	CALCOCO1	protein_coding
ENSG00000012963.15	3005.4	-0.320149	0.130261	-2.45775	0.0139812	0.0736308	UBR7	protein_coding
ENSG00000012983.11	1522.16	0.49746	0.171206	2.90562	0.00366524	0.0281431	MAP4K5	protein_coding
ENSG00000013016.16	1366.85	0.801533	0.224903	3.56391	0.000365367	0.00495795	EHD3	protein_coding
ENSG00000013275.8	5175.58	-0.0874841	0.119329	-0.733133	0.463477	0.678938	PSMC4	protein_coding
ENSG00000013288.9	2676.7	-0.33111	0.152244	-2.17486	0.0296407	0.122242	MAN2B2	protein_coding
ENSG00000013293.6	366.366	0.438067	0.486209	0.900984	0.367597	0.595171	SLC7A14	protein_coding
ENSG00000013297.12	2421.53	-0.55097	0.476436	-1.15644	0.247501	0.472593	CLDN11	protein_coding
ENSG00000013306.16	4675.01	-0.031194	0.108046	-0.288711	0.772802	0.885096	SLC25A39	protein_coding
ENSG00000013364.19	3882.04	-0.714852	0.256606	-2.78579	0.00533967	0.0370749	MVP	protein_coding
ENSG00000013374.16	2999.96	-0.322115	0.104764	-3.07467	0.00210737	0.0187481	NUB1	protein_coding
ENSG00000013375.16	1866.34	0.160375	0.160263	1.0007	0.31697	0.546903	PGM3	protein_coding
ENSG00000013392.8	687.784	0.444406	0.146973	3.02372	0.00249687	0.0213543	RWDD2A	protein_coding
ENSG00000013441.16	2726.29	0.33909	0.156217	2.17063	0.0299591	0.123028	CLK1	protein_coding
ENSG00000013503.10	564.409	0.528321	0.121195	4.35927	1.30495e-05	0.000369739	POLR3B	protein_coding
ENSG00000013523.11	1363.04	0.413092	0.154892	2.66697	0.00765374	0.0480514	ANGEL1	protein_coding
ENSG00000013561.18	3105.79	-0.220214	0.149693	-1.4711	0.141264	0.33777	RNF14	protein_coding
ENSG00000013563.14	315.98	-0.546961	0.198177	-2.75997	0.00578073	0.0394424	DNASE1L1	protein_coding
ENSG00000013573.17	889.482	0.277153	0.223417	1.24052	0.214783	0.434696	DDX11	protein_coding
ENSG00000013583.10	1370.14	-0.968056	0.174862	-5.53613	3.09232e-08	2.5933e-06	HEBP1	protein_coding
ENSG00000013588.9	473.483	-1.28423	0.414462	-3.09856	0.00194466	0.0176783	GPRC5A	protein_coding
ENSG00000013619.14	1317.33	0.355367	0.22279	1.59508	0.110695	0.290614	MAMLD1	protein_coding
ENSG00000013725.14	82.3586	-0.767819	0.328155	-2.3398	0.0192939	0.0918744	CD6	protein_coding
ENSG00000013810.20	2020.98	-0.122497	0.230617	-0.531169	0.595301	0.777005	TACC3	protein_coding
ENSG00000014123.10	1385.59	0.182967	0.143985	1.27073	0.203824	0.421858	UFL1	protein_coding
ENSG00000014138.9	258.13	0.0590241	0.174037	0.339147	0.734499	0.862445	POLA2	protein_coding
ENSG00000014164.7	1104.83	0.156502	0.148717	1.05235	0.292639	0.522055	ZC3H3	protein_coding
ENSG00000014216.16	5571.02	-0.264594	0.110747	-2.38917	0.0168863	0.0842413	CAPN1	protein_coding
ENSG00000014257.16	84.8757	-0.879115	0.415345	-2.11659	0.0342947	0.13493	ACP3	protein_coding
ENSG00000014641.21	6294.48	0.10793	0.146645	0.735994	0.461734	0.677883	MDH1	protein_coding
ENSG00000014824.14	3626.91	0.11539	0.0907127	1.27204	0.20336	0.421389	SLC30A9	protein_coding
ENSG00000014914.21	1195.39	-0.501021	0.224874	-2.22801	0.0258798	0.111612	MTMR11	protein_coding
ENSG00000014919.13	1005.03	0.537278	0.101621	5.28706	1.24299e-07	8.4595e-06	COX15	protein_coding
ENSG00000015133.19	423.171	0.324421	0.276279	1.17425	0.240294	0.464269	CCDC88C	protein_coding
ENSG00000015153.15	1567.82	0.229483	0.201849	1.13691	0.255578	0.481778	YAF2	protein_coding
ENSG00000015171.20	3000.4	0.649847	0.131883	4.92744	8.33152e-07	4.01707e-05	ZMYND11	protein_coding
ENSG00000015285.11	928.224	-0.216008	0.262286	-0.823557	0.410191	0.633777	WAS	protein_coding
ENSG00000015413.9	407.654	-0.792544	0.4631	-1.71139	0.0870093	0.249388	DPEP1	protein_coding
ENSG00000015475.19	2299.27	0.392259	0.19991	1.96218	0.0497414	0.173862	BID	protein_coding
ENSG00000015479.20	77.4684	0.504758	0.264546	1.90802	0.0563891	0.189131	MATR3	protein_coding
ENSG00000015520.15	20.0177	-0.264345	0.397169	-0.665572	0.505684	0.71291	NPC1L1	protein_coding
ENSG00000015532.10	1238.47	-0.333687	0.136544	-2.44381	0.0145332	0.075737	XYLT2	protein_coding
ENSG00000015568.13	7.52369	0.282865	0.205223	1.37833	0.168103	0.375499	RGPD5	protein_coding
ENSG00000015592.16	2037.61	0.637383	0.411882	1.54749	0.121745	0.307996	STMN4	protein_coding
ENSG00000015676.18	7617.87	-0.279135	0.118682	-2.35196	0.0186746	0.0900276	NUDCD3	protein_coding
ENSG00000016082.15	1.51294	-0.315106	1.30487	-0.241484	0.80918	0.90552	ISL1	protein_coding
ENSG00000016391.11	1227.31	-1.07749	0.237366	-4.53934	5.64298e-06	0.000189834	CHDH	protein_coding
ENSG00000016402.13	135.097	-1.18306	0.480011	-2.46466	0.0137143	0.0728423	IL20RA	protein_coding
ENSG00000016490.16	0.643993	-0.592384	0.874495	-0.677401	0.498152		CLCA1	protein_coding
ENSG00000016602.9	43.365	0.46194	0.625384	0.73865	0.46012	0.676417	CLCA4	protein_coding
ENSG00000016864.18	3394.05	-0.291898	0.0975162	-2.99333	0.00275953	0.0229571	GLT8D1	protein_coding
ENSG00000017260.20	4774.12	-0.0285903	0.0981383	-0.291327	0.770801	0.883996	ATP2C1	protein_coding
ENSG00000017427.17	33.1636	-0.129649	0.364479	-0.355711	0.722057	0.855667	IGF1	protein_coding
ENSG00000017483.15	3086.59	-0.0145908	0.281802	-0.051777	0.958706	0.98083	SLC38A5	protein_coding
ENSG00000017797.13	3555.1	-0.466621	0.177485	-2.62907	0.00856189	0.0520181	RALBP1	protein_coding
ENSG00000018189.13	5434.57	0.549798	0.154807	3.55151	0.000383031	0.00512494	RUFY3	protein_coding
ENSG00000018236.15	5228.64	1.44603	0.380593	3.79942	0.000145038	0.00244772	CNTN1	protein_coding
ENSG00000018280.17	3058.13	-0.708603	0.341087	-2.07748	0.0377571	0.144534	SLC11A1	protein_coding
ENSG00000018408.15	7208.56	-1.71639	0.25677	-6.68456	2.31617e-11	5.85494e-09	WWTR1	protein_coding
ENSG00000018510.17	1984.84	0.0677414	0.0912634	0.742262	0.457929	0.674964	AGPS	protein_coding
ENSG00000018607.7	10.5501	-0.0885969	0.278232	-0.318428	0.75016	0.871947	ZNF806	transcribed_unprocessed_pseudogene
ENSG00000018610.15	1044.75	-0.0886732	0.0979923	-0.9049	0.365518	0.593594	CXorf56	protein_coding
ENSG00000018625.15	23771.6	0.124369	0.404105	0.307763	0.758263	0.876374	ATP1A2	protein_coding
ENSG00000018699.13	724.276	0.0514418	0.102182	0.503433	0.61466	0.789397	TTC27	protein_coding
ENSG00000018869.17	208.971	-0.0184973	0.175903	-0.105156	0.916252	0.961427	ZNF582	protein_coding
ENSG00000019102.12	33.0684	-0.350912	0.302232	-1.16107	0.245614	0.470265	VSIG2	protein_coding
ENSG00000019144.19	4711.37	0.0518787	0.17835	0.290882	0.771142	0.883996	PHLDB1	protein_coding
ENSG00000019169.10	413.473	-2.44282	0.667753	-3.65826	0.00025393	0.00376297	MARCO	protein_coding
ENSG00000019186.10	18.0991	-0.82229	0.462296	-1.77871	0.0752877	0.227375	CYP24A1	protein_coding
ENSG00000019485.13	528.519	0.514062	0.197097	2.60817	0.00910271	0.0541587	PRDM11	protein_coding
ENSG00000019505.8	392.814	0.659987	0.54961	1.20083	0.229818	0.452815	SYT13	protein_coding
ENSG00000019549.13	595.457	-1.41371	0.376014	-3.75972	0.000170105	0.00276704	SNAI2	protein_coding
ENSG00000019582.15	95409.7	-0.44685	0.292837	-1.52593	0.127027	0.316026	CD74	protein_coding
ENSG00000019991.18	561.497	-0.246371	0.425529	-0.578976	0.562605	0.753566	HGF	protein_coding
ENSG00000019995.6	420.279	0.692405	0.155921	4.44074	8.96495e-06	0.000273744	ZRANB1	protein_coding
ENSG00000020129.16	3871.82	-0.461317	0.223349	-2.06545	0.0388804	0.147443	NCDN	protein_coding
ENSG00000020181.18	1011.88	-0.712617	0.355246	-2.00598	0.0448584	0.162416	ADGRA2	protein_coding
ENSG00000020219.9	1.98925	0.375685	0.455891	0.824068	0.409901	0.633578	CCT8L1P	processed_pseudogene
ENSG00000020256.20	867.757	-0.0945205	0.119602	-0.790294	0.429356	0.650551	ZFP64	protein_coding
ENSG00000020426.11	413.739	0.335033	0.131267	2.5523	0.0107013	0.060595	MNAT1	protein_coding
ENSG00000020577.14	2575.01	-0.467515	0.219211	-2.13272	0.032948	0.13131	SAMD4A	protein_coding
ENSG00000020633.19	306.326	-0.439448	0.245154	-1.79253	0.0730474	0.223115	RUNX3	protein_coding
ENSG00000020922.13	828.975	0.377115	0.10432	3.61499	0.000300354	0.00426546	MRE11	protein_coding
ENSG00000021300.14	12076	0.0503466	0.260669	0.193144	0.846846	0.925368	PLEKHB1	protein_coding
ENSG00000021355.13	1880.06	-0.921547	0.261727	-3.52103	0.000429881	0.00559731	SERPINB1	protein_coding
ENSG00000021461.17	4.84523	0.51361	0.356213	1.44186	0.149342	0.349278	CYP3A43	protein_coding
ENSG00000021488.13	26.6659	-0.407845	0.291992	-1.39676	0.162485	0.367764	SLC7A9	protein_coding
ENSG00000021574.13	1537.97	0.502595	0.110784	4.5367	5.71405e-06	0.000191551	SPAST	protein_coding
ENSG00000021645.20	420.021	0.405495	0.414265	0.97883	0.327664	0.557477	NRXN3	protein_coding
ENSG00000021762.20	1265.57	-0.39115	0.171943	-2.27489	0.0229128	0.102826	OSBPL5	protein_coding
ENSG00000021776.11	1908	0.0783432	0.120403	0.650677	0.515255	0.719481	AQR	protein_coding
ENSG00000021826.17	580.651	1.59748	0.357433	4.46932	7.84669e-06	0.000248163	CPS1	protein_coding
ENSG00000021852.13	0.521091	-0.6959	0.753904	-0.923061	0.355976		C8B	protein_coding
ENSG00000022267.19	15868.7	0.142406	0.196904	0.723228	0.46954	0.683462	FHL1	protein_coding
ENSG00000022277.13	4674.39	-0.109621	0.097269	-1.12699	0.259747	0.486399	RTF2	protein_coding
ENSG00000022355.18	270.016	-1.45871	0.625759	-2.3311	0.0197481	0.0933092	GABRA1	protein_coding
ENSG00000022556.16	47.5066	-1.06725	0.433184	-2.46373	0.01375	0.072901	NLRP2	protein_coding
ENSG00000022567.10	484.443	0.281491	0.202462	1.39034	0.164426	0.370403	SLC45A4	protein_coding
ENSG00000022840.16	6506.97	0.0452974	0.0846212	0.535296	0.592446	0.774792	RNF10	protein_coding
ENSG00000022976.15	245.777	0.0256079	0.143782	0.178102	0.858643	0.931414	ZNF839	protein_coding
ENSG00000023041.11	1241.78	0.0722711	0.116477	0.620474	0.534946	0.733806	ZDHHC6	protein_coding
ENSG00000023171.18	1003.87	0.405768	0.237989	1.70498	0.0881976	0.251419	GRAMD1B	protein_coding
ENSG00000023191.17	6182.75	-0.546103	0.128351	-4.25477	2.09267e-05	0.000533956	RNH1	protein_coding
ENSG00000023228.14	4242.77	0.111827	0.0812573	1.37621	0.168758	0.376447	NDUFS1	protein_coding
ENSG00000023287.13	2359.68	0.310466	0.115655	2.68442	0.00726563	0.0462965	RB1CC1	protein_coding
ENSG00000023318.8	2589.62	-0.360902	0.156789	-2.30183	0.0213447	0.098179	ERP44	protein_coding
ENSG00000023330.15	2280.08	-0.0524292	0.0966624	-0.542395	0.587546	0.771825	ALAS1	protein_coding
ENSG00000023445.16	644.292	-0.48514	0.444741	-1.09084	0.275345	0.50294	BIRC3	protein_coding
ENSG00000023516.9	2676.43	0.162375	0.151314	1.0731	0.283224	0.511707	AKAP11	protein_coding
ENSG00000023572.10	957.624	-0.039353	0.0905793	-0.434459	0.663955	0.820666	GLRX2	protein_coding
ENSG00000023608.5	408.58	-0.138107	0.175362	-0.787557	0.430956	0.651751	SNAPC1	protein_coding
ENSG00000023697.13	1863.01	0.169121	0.173946	0.972263	0.33092	0.560624	DERA	protein_coding
ENSG00000023734.11	6593.44	0.122823	0.125353	0.979823	0.327174	0.556989	STRAP	protein_coding
ENSG00000023839.12	29.8201	0.811143	0.289225	2.80454	0.00503885	0.0355935	ABCC2	protein_coding
ENSG00000023892.11	572.086	-0.310776	0.250564	-1.24031	0.214862	0.43481	DEF6	protein_coding
ENSG00000023902.14	3456.17	0.389761	0.141546	2.75361	0.00589426	0.0399957	PLEKHO1	protein_coding
ENSG00000023909.10	1158.2	-0.426256	0.211636	-2.0141	0.0439995	0.160211	GCLM	protein_coding
ENSG00000024048.11	1516.5	0.166633	0.0962323	1.73157	0.0833493	0.242926	UBR2	protein_coding
ENSG00000024422.12	4741.83	-1.5841	0.243581	-6.50337	7.85383e-11	1.62542e-08	EHD2	protein_coding
ENSG00000024526.17	400.657	0.0385808	0.284994	0.135374	0.892316	0.94901	DEPDC1	protein_coding
ENSG00000024862.18	738.281	-0.232111	0.175613	-1.32172	0.186262	0.399824	CCDC28A	protein_coding
ENSG00000025039.15	2536.6	0.428221	0.212098	2.01898	0.0434893	0.159177	RRAGD	protein_coding
ENSG00000025156.13	884.203	0.543536	0.14882	3.65232	0.000259882	0.00382672	HSF2	protein_coding
ENSG00000025293.17	2137.63	0.232733	0.10042	2.3176	0.0204709	0.0956591	PHF20	protein_coding
ENSG00000025423.11	293.305	-1.4325	0.372699	-3.8436	0.000121245	0.00214972	HSD17B6	protein_coding
ENSG00000025434.19	954.658	-0.209048	0.194832	-1.07297	0.283286	0.511767	NR1H3	protein_coding
ENSG00000025708.14	1559.6	-0.596507	0.302467	-1.97214	0.0485934	0.171345	TYMP	protein_coding
ENSG00000025770.19	2388.61	-0.0441888	0.157444	-0.280664	0.778968	0.888535	NCAPH2	protein_coding
ENSG00000025772.8	1857.97	-0.0660067	0.12853	-0.513552	0.607565	0.785421	TOMM34	protein_coding
ENSG00000025796.14	3736.41	0.114213	0.134052	0.852007	0.39421	0.619494	SEC63	protein_coding
ENSG00000025800.14	2857.09	0.034577	0.118841	0.290952	0.771088	0.883996	KPNA6	protein_coding
ENSG00000026025.16	69859.9	-0.918965	0.194349	-4.72842	2.26271e-06	8.9572e-05	VIM	protein_coding
ENSG00000026036.22	70.8206	0.544482	0.319355	1.70494	0.088205	0.251419	RTEL1-TNFRSF6B	protein_coding
ENSG00000026103.22	860.137	-0.99077	0.298156	-3.323	0.00089056	0.0097485	FAS	protein_coding
ENSG00000026297.16	2064.04	-0.222615	0.220267	-1.01066	0.312179	0.542611	RNASET2	protein_coding
ENSG00000026508.20	26342.3	-1.02296	0.290143	-3.52572	0.000422334	0.00553476	CD44	protein_coding
ENSG00000026559.14	230.236	-1.57246	0.5117	-3.07302	0.00211906	0.0188227	KCNG1	protein_coding
ENSG00000026652.15	1655.39	0.58855	0.198705	2.96193	0.00305713	0.0247748	AGPAT4	protein_coding
ENSG00000026751.17	77.1419	-0.00575916	0.396508	-0.0145247	0.988411	0.99452	SLAMF7	protein_coding
ENSG00000026950.17	1976.27	0.067178	0.197711	0.339779	0.734023	0.862159	BTN3A1	protein_coding
ENSG00000027001.10	713.619	-0.441546	0.157712	-2.7997	0.00511498	0.0359502	MIPEP	protein_coding
ENSG00000027075.15	464.348	-0.109785	0.17356	-0.632548	0.527029	0.728405	PRKCH	protein_coding
ENSG00000027644.5	71.711	-0.306834	0.521515	-0.58835	0.556297	0.749424	INSRR	protein_coding
ENSG00000027697.15	5352.19	0.0316893	0.202186	0.156733	0.875455	0.940312	IFNGR1	protein_coding
ENSG00000027847.14	1493.35	-0.267183	0.112165	-2.38204	0.0172168	0.0853246	B4GALT7	protein_coding
ENSG00000027869.12	71.1179	-1.64739	0.364937	-4.51418	6.35619e-06	0.000209446	SH2D2A	protein_coding
ENSG00000028116.18	191.032	-0.623122	0.267768	-2.3271	0.0199599	0.0940088	VRK2	protein_coding
ENSG00000028137.19	2584.52	-0.416197	0.297458	-1.39918	0.161759	0.366801	TNFRSF1B	protein_coding
ENSG00000028203.18	2192.59	0.173683	0.0962878	1.80379	0.0712647	0.219883	VEZT	protein_coding
ENSG00000028277.21	645.302	0.0585095	0.282704	0.206964	0.836038	0.918908	POU2F2	protein_coding
ENSG00000028310.18	1652	0.152058	0.0998849	1.52233	0.127926	0.317455	BRD9	protein_coding
ENSG00000028528.15	5032.95	0.12935	0.0969756	1.33385	0.182254	0.395244	SNX1	protein_coding
ENSG00000028839.10	602.578	0.638452	0.180962	3.52811	0.000418543	0.00549212	TBPL1	protein_coding
ENSG00000029153.14	656.136	-0.816843	0.213271	-3.83007	0.000128105	0.00223552	ARNTL2	protein_coding
ENSG00000029363.17	4418.32	0.168636	0.116459	1.44802	0.14761	0.346577	BCLAF1	protein_coding
ENSG00000029364.12	3591.47	0.0220854	0.115458	0.191285	0.848302	0.926187	SLC39A9	protein_coding
ENSG00000029534.21	252.55	-0.237965	0.358133	-0.664461	0.506395	0.713343	ANK1	protein_coding
ENSG00000029559.7	885.057	-0.982529	0.564861	-1.73942	0.0819612	0.240395	IBSP	protein_coding
ENSG00000029639.11	353.312	-0.246566	0.164722	-1.49687	0.134428	0.32747	TFB1M	protein_coding
ENSG00000029725.17	2340.6	0.226116	0.11419	1.98017	0.0476842	0.169144	RABEP1	protein_coding
ENSG00000029993.15	2090.85	0.360386	0.203779	1.76852	0.0769743	0.23043	HMGB3	protein_coding
ENSG00000030066.13	2591.27	0.210234	0.12185	1.72535	0.0844645	0.244796	NUP160	protein_coding
ENSG00000030110.13	768.827	-0.00539478	0.14721	-0.0366467	0.970767	0.98663	BAK1	protein_coding
ENSG00000030304.14	10.2949	-0.611344	0.482024	-1.26829	0.204696	0.422743	MUSK	protein_coding
ENSG00000030419.16	311.121	0.420799	0.183101	2.29818	0.0215518	0.0987733	IKZF2	protein_coding
ENSG00000030582.18	12223.2	-0.49294	0.190819	-2.58328	0.00978657	0.0569743	GRN	protein_coding
ENSG00000031003.10	1380.52	0.118139	0.126257	0.935705	0.349425	0.578587	FAM13B	protein_coding
ENSG00000031081.11	3088.43	0.733155	0.164993	4.44356	8.84837e-06	0.00027112	ARHGAP31	protein_coding
ENSG00000031691.7	643.773	0.228978	0.18629	1.22915	0.219016	0.439947	CENPQ	protein_coding
ENSG00000031698.13	8123.35	0.0507408	0.110659	0.458532	0.64657	0.810274	SARS1	protein_coding
ENSG00000031823.14	3361.83	0.0711239	0.101579	0.700184	0.483812	0.695747	RANBP3	protein_coding
ENSG00000032219.19	926.753	0.225578	0.134554	1.67649	0.0936424	0.261604	ARID4A	protein_coding
ENSG00000032389.13	1573.08	0.14544	0.121449	1.19754	0.231095	0.454358	EIPR1	protein_coding
ENSG00000032444.17	3834.17	-0.190667	0.138992	-1.37178	0.170131	0.378484	PNPLA6	protein_coding
ENSG00000032742.18	722.486	-0.184011	0.151292	-1.21626	0.223884	0.446055	IFT88	protein_coding
ENSG00000033011.13	805.819	-0.728035	0.111042	-6.55642	5.51151e-11	1.19664e-08	ALG1	protein_coding
ENSG00000033030.15	917.148	-0.0180318	0.0944529	-0.190908	0.848598	0.926366	ZCCHC8	protein_coding
ENSG00000033050.9	1330.76	-0.27155	0.109907	-2.47072	0.0134841	0.0719543	ABCF2	protein_coding
ENSG00000033100.16	3028.94	-0.663634	0.177075	-3.74776	0.000178419	0.00287534	CHPF2	protein_coding
ENSG00000033122.21	159.424	1.2841	0.366608	3.50265	0.000460658	0.00589609	LRRC7	protein_coding
ENSG00000033170.17	1948.81	-0.41135	0.161058	-2.55405	0.0106477	0.0603882	FUT8	protein_coding
ENSG00000033178.13	1949.87	0.116409	0.0879687	1.3233	0.185737	0.399126	UBA6	protein_coding
ENSG00000033327.13	3144.37	0.336256	0.177627	1.89305	0.0583513	0.193637	GAB2	protein_coding
ENSG00000033627.17	5316.91	0.198344	0.141122	1.40547	0.15988	0.3642	ATP6V0A1	protein_coding
ENSG00000033800.14	1213.61	0.296793	0.110198	2.69326	0.00707575	0.0454301	PIAS1	protein_coding
ENSG00000033867.16	1257.98	-0.225186	0.199406	-1.12929	0.258776	0.485406	SLC4A7	protein_coding
ENSG00000034053.14	5015.63	0.494273	0.201586	2.45192	0.0142096	0.0745117	APBA2	protein_coding
ENSG00000034152.19	1323.9	-0.851899	0.158774	-5.36547	8.07398e-08	5.7959e-06	MAP2K3	protein_coding
ENSG00000034239.11	110.409	-2.2677	0.667958	-3.39497	0.000686353	0.0080033	EFCAB1	protein_coding
ENSG00000034510.6	44458.6	-0.441866	0.241738	-1.82787	0.0675693	0.212709	TMSB10	protein_coding
ENSG00000034533.12	397.573	-0.130105	0.0995601	-1.3068	0.19128	0.406694	ASTE1	protein_coding
ENSG00000034677.13	5271.34	-0.0718411	0.213296	-0.336815	0.736257	0.863615	RNF19A	protein_coding
ENSG00000034693.15	557.167	0.0511735	0.142442	0.359259	0.719402	0.854407	PEX3	protein_coding
ENSG00000034713.8	8652.36	0.0468385	0.204165	0.229415	0.818547	0.910197	GABARAPL2	protein_coding
ENSG00000034971.17	1.43421	-0.527045	0.626498	-0.841255	0.400205	0.624785	MYOC	protein_coding
ENSG00000035115.22	1239.89	0.465865	0.121939	3.82047	0.000133197	0.0022972	SH3YL1	protein_coding
ENSG00000035141.8	1347.04	-0.0780758	0.118812	-0.657139	0.511092	0.716565	FAM136A	protein_coding
ENSG00000035403.18	3690.23	-0.344815	0.207728	-1.65993	0.0969278	0.267856	VCL	protein_coding
ENSG00000035499.13	350.992	0.73415	0.281298	2.60986	0.00905783	0.053993	DEPDC1B	protein_coding
ENSG00000035664.11	233.266	0.15191	0.252096	0.602588	0.546783	0.743144	DAPK2	protein_coding
ENSG00000035681.9	1700.49	0.0302223	0.10543	0.286657	0.774375	0.886019	NSMAF	protein_coding
ENSG00000035687.10	1291.15	-0.184761	0.11659	-1.5847	0.113034	0.294099	ADSS2	protein_coding
ENSG00000035720.8	11.8393	0.185918	0.494916	0.375656	0.707173	0.847105	STAP1	protein_coding
ENSG00000035862.12	22073.6	-0.133784	0.167336	-0.799493	0.424004	0.646204	TIMP2	protein_coding
ENSG00000035928.16	2515.37	0.0836959	0.118508	0.706245	0.480036	0.6927	RFC1	protein_coding
ENSG00000036054.13	1946.75	-0.0353041	0.121785	-0.289889	0.771901	0.884531	TBC1D23	protein_coding
ENSG00000036257.13	2417.26	0.190834	0.0869198	2.19552	0.0281263	0.118005	CUL3	protein_coding
ENSG00000036448.10	473.564	0.345327	0.211584	1.6321	0.102658	0.277422	MYOM2	protein_coding
ENSG00000036473.8	6.4621	0.48635	0.376206	1.29278	0.196088	0.413044	OTC	protein_coding
ENSG00000036530.9	650.576	0.10499	0.277409	0.378466	0.705084	0.84603	CYP46A1	protein_coding
ENSG00000036549.13	1649.52	0.168903	0.0976855	1.72905	0.0838007	0.24348	ZZZ3	protein_coding
ENSG00000036565.15	45.0922	1.53499	0.567102	2.70673	0.00679488	0.0442216	SLC18A1	protein_coding
ENSG00000036672.16	1221.59	-0.213975	0.287527	-0.744193	0.456759	0.673992	USP2	protein_coding
ENSG00000036828.17	2.47752	-0.372243	0.484927	-0.767627	0.442709	0.661717	CASR	protein_coding
ENSG00000037042.9	1989.04	-0.154506	0.160041	-0.965411	0.334339	0.564032	TUBG2	protein_coding
ENSG00000037241.7	1200.8	0.116157	0.164985	0.704046	0.481404	0.693826	RPL26L1	protein_coding
ENSG00000037280.16	698.13	-0.344953	0.278567	-1.23831	0.215601	0.435783	FLT4	protein_coding
ENSG00000037474.15	1789.63	0.0496138	0.107979	0.459477	0.645892	0.809739	NSUN2	protein_coding
ENSG00000037637.11	1769.75	0.180133	0.0931471	1.93385	0.0531312	0.181567	FBXO42	protein_coding
ENSG00000037749.12	747.445	0.214167	0.152872	1.40096	0.161227	0.365969	MFAP3	protein_coding
ENSG00000037757.14	527.447	-0.155452	0.213862	-0.72688	0.467299	0.681687	MRI1	protein_coding
ENSG00000037897.17	1360.38	-0.538414	0.421622	-1.27701	0.2016	0.419279	METTL1	protein_coding
ENSG00000037965.6	80.3093	-0.742146	0.525239	-1.41297	0.157665	0.361149	HOXC8	protein_coding
ENSG00000038002.9	1126.53	-0.406313	0.180126	-2.25572	0.0240881	0.106361	AGA	protein_coding
ENSG00000038210.14	684.208	-0.421365	0.147857	-2.84981	0.00437458	0.0320265	PI4K2B	protein_coding
ENSG00000038219.13	1675.05	0.259108	0.157576	1.64434	0.100106	0.272993	BOD1L1	protein_coding
ENSG00000038274.17	3016.65	0.0454422	0.167932	0.270598	0.7867	0.893352	MAT2B	protein_coding
ENSG00000038295.8	31.3625	1.23016	0.492648	2.49703	0.0125237	0.0681975	TLL1	protein_coding
ENSG00000038358.15	1432.85	0.166187	0.178693	0.930015	0.352363	0.581374	EDC4	protein_coding
ENSG00000038382.20	8743.68	-0.103024	0.265166	-0.388528	0.697625	0.841535	TRIO	protein_coding
ENSG00000038427.16	10711.9	0.561251	0.221547	2.53333	0.0112985	0.0630786	VCAN	protein_coding
ENSG00000038532.16	1598.48	0.28354	0.145318	1.95116	0.0510376	0.176878	CLEC16A	protein_coding
ENSG00000038945.15	3856.45	-0.674916	0.324223	-2.08164	0.0373752	0.143554	MSR1	protein_coding
ENSG00000039068.19	210.531	-0.392914	0.434705	-0.903864	0.366068	0.593758	CDH1	protein_coding
ENSG00000039123.16	1959.93	0.186258	0.0851447	2.18755	0.0287028	0.11966	MTREX	protein_coding
ENSG00000039139.9	165.132	-1.32223	0.346213	-3.81914	0.00013392	0.0023019	DNAH5	protein_coding
ENSG00000039319.17	1277.97	0.394455	0.122909	3.20932	0.00133051	0.013266	ZFYVE16	protein_coding
ENSG00000039523.20	2308.79	-0.059068	0.117997	-0.50059	0.61666	0.790376	RIPOR1	protein_coding
ENSG00000039537.14	18.4191	-0.693809	0.72595	-0.955726	0.339211	0.568799	C6	protein_coding
ENSG00000039560.14	1501.99	-0.488112	0.216051	-2.25924	0.0238683	0.105667	RAI14	protein_coding
ENSG00000039600.11	7.0055	-0.990088	0.34271	-2.88899	0.00386476	0.0292091	SOX30	protein_coding
ENSG00000039650.12	1162.5	-0.345411	0.156494	-2.20719	0.0273009	0.115703	PNKP	protein_coding
ENSG00000039987.7	5.44798	0.415023	0.327444	1.26746	0.20499	0.423108	BEST2	protein_coding
ENSG00000040199.18	621.213	0.14505	0.168064	0.863066	0.388101	0.613576	PHLPP2	protein_coding
ENSG00000040275.17	630.281	0.235827	0.147828	1.59529	0.110649	0.290558	SPDL1	protein_coding
ENSG00000040341.18	1674.51	0.158347	0.102794	1.54043	0.123455	0.31081	STAU2	protein_coding
ENSG00000040487.13	1041.35	-0.405747	0.120162	-3.37668	0.000733661	0.00840267	SLC66A1	protein_coding
ENSG00000040531.16	1242.34	-0.24293	0.107343	-2.26312	0.0236286	0.104986	CTNS	protein_coding
ENSG00000040608.14	244.832	0.357964	0.323311	1.10718	0.268215	0.496036	RTN4R	protein_coding
ENSG00000040633.13	2041.15	0.0359868	0.114182	0.31517	0.752633	0.872986	PHF23	protein_coding
ENSG00000040731.10	791.34	-0.0514792	0.309653	-0.166248	0.867962	0.936737	CDH10	protein_coding
ENSG00000040933.16	1976.45	-0.14699	0.126302	-1.16381	0.244503	0.469224	INPP4A	protein_coding
ENSG00000041353.10	330.158	1.81312	0.381939	4.74716	2.06296e-06	8.33427e-05	RAB27B	protein_coding
ENSG00000041357.16	4044.9	0.17268	0.155597	1.10979	0.267089	0.494624	PSMA4	protein_coding
ENSG00000041515.16	382.18	0.182513	0.334397	0.545796	0.585206	0.770134	MYO16	protein_coding
ENSG00000041802.11	2020.65	-0.244963	0.113069	-2.16648	0.0302744	0.12392	LSG1	protein_coding
ENSG00000041880.14	1362.79	-0.284809	0.174395	-1.63312	0.102443	0.277092	PARP3	protein_coding
ENSG00000041982.16	29590.5	-1.36978	0.296902	-4.61358	3.95789e-06	0.000142492	TNC	protein_coding
ENSG00000041988.15	841.019	0.266242	0.163244	1.63094	0.102902	0.277827	THAP3	protein_coding
ENSG00000042062.13	484.217	-0.803049	0.363089	-2.21171	0.0269865	0.114711	RIPOR3	protein_coding
ENSG00000042088.14	718.186	0.0685504	0.124917	0.548766	0.583166	0.768678	TDP1	protein_coding
ENSG00000042286.15	448.931	-0.741383	0.200255	-3.70219	0.000213746	0.00330326	AIFM2	protein_coding
ENSG00000042304.12	4.24507	0.0404656	0.403074	0.100392	0.920033	0.963079	C2orf83	protein_coding
ENSG00000042317.17	474.269	-0.154681	0.141902	-1.09006	0.275688	0.503385	SPATA7	protein_coding
ENSG00000042429.12	211.358	0.361724	0.0984974	3.67242	0.000240265	0.00361367	MED17	protein_coding
ENSG00000042445.14	3061.86	-0.249409	0.151964	-1.64124	0.100748	0.274123	RETSAT	protein_coding
ENSG00000042493.16	6055.1	-0.862979	0.242728	-3.55533	0.000377506	0.0050779	CAPG	protein_coding
ENSG00000042753.12	4611.14	-0.443866	0.169603	-2.61709	0.00886827	0.0532036	AP2S1	protein_coding
ENSG00000042781.14	17.6558	-0.238123	0.301155	-0.790699	0.429119	0.650387	USH2A	protein_coding
ENSG00000042813.8	0.660774	-0.397312	1.05412	-0.376913	0.706238		ZPBP	protein_coding
ENSG00000042832.12	70.4084	-0.528298	0.366824	-1.44019	0.149812	0.349888	TG	protein_coding
ENSG00000042980.13	859.413	-0.173261	0.288638	-0.600273	0.548324	0.744207	ADAM28	protein_coding
ENSG00000043039.7	13.7642	0.247293	0.488661	0.506062	0.612813	0.788237	BARX2	protein_coding
ENSG00000043093.15	1513.32	0.272287	0.10793	2.5228	0.0116423	0.0646339	DCUN1D1	protein_coding
ENSG00000043143.20	1307.72	-0.165817	0.227423	-0.729113	0.465933	0.680917	JADE2	protein_coding
ENSG00000043355.12	565.962	-1.2181	0.333062	-3.65728	0.000254902	0.00377131	ZIC2	protein_coding
ENSG00000043462.13	1519.22	-0.21141	0.25208	-0.838663	0.401659	0.626198	LCP2	protein_coding
ENSG00000043514.17	750.973	0.530504	0.118723	4.46841	7.88041e-06	0.000248563	TRIT1	protein_coding
ENSG00000043591.6	132.566	-0.903001	0.306314	-2.94795	0.00319885	0.0255547	ADRB1	protein_coding
ENSG00000044012.4	0.0581576	0.228618	3.00166	0.0761639	0.939289		GUCA2B	protein_coding
ENSG00000044090.10	1169.06	-1.22085	0.195663	-6.23956	4.38817e-10	6.88412e-08	CUL7	protein_coding
ENSG00000044115.21	16815.4	-0.438421	0.116425	-3.7657	0.000166086	0.00272625	CTNNA1	protein_coding
ENSG00000044446.12	685.886	-0.302758	0.157652	-1.92042	0.0548053	0.185444	PHKA2	protein_coding
ENSG00000044459.15	498.538	-0.297434	0.229797	-1.29434	0.195549	0.412425	CNTLN	protein_coding
ENSG00000044524.11	790.502	0.0953651	0.444918	0.214343	0.830279	0.916127	EPHA3	protein_coding
ENSG00000044574.8	26887.2	-0.448177	0.176093	-2.54512	0.0109241	0.0614927	HSPA5	protein_coding
ENSG00000046604.13	256.943	-1.96992	0.593706	-3.31801	0.000906617	0.00989705	DSG2	protein_coding
ENSG00000046647.13	775.95	-0.135663	0.154006	-0.880895	0.378375	0.6049	GEMIN8	protein_coding
ENSG00000046651.15	973.621	0.00649902	0.156094	0.0416352	0.966789	0.98434	OFD1	protein_coding
ENSG00000046653.15	45280	-0.0841749	0.201472	-0.4178	0.676093	0.828151	GPM6B	protein_coding
ENSG00000046774.10	9.22562	0.00646607	0.795899	0.00812423	0.993518	0.997064	MAGEC2	protein_coding
ENSG00000046889.19	1104.13	-0.583696	0.22329	-2.61407	0.00894712	0.0535315	PREX2	protein_coding
ENSG00000047056.16	910.153	0.6035	0.133851	4.50875	6.52105e-06	0.000213685	WDR37	protein_coding
ENSG00000047188.16	1187.92	0.181726	0.110849	1.6394	0.101129	0.274777	YTHDC2	protein_coding
ENSG00000047230.15	1312.92	0.0504546	0.123224	0.409456	0.682205	0.832181	CTPS2	protein_coding
ENSG00000047249.18	2526.43	-0.0344191	0.117168	-0.293759	0.768942	0.882817	ATP6V1H	protein_coding
ENSG00000047315.17	3823.39	0.423616	0.119836	3.53498	0.000407813	0.00538124	POLR2B	protein_coding
ENSG00000047346.12	1065.97	0.426524	0.118463	3.60049	0.000317616	0.00444637	FAM214A	protein_coding
ENSG00000047365.12	1949.72	-0.597666	0.220372	-2.71208	0.0066862	0.0437222	ARAP2	protein_coding
ENSG00000047410.14	3961.37	0.0254857	0.164691	0.154749	0.877019	0.941193	TPR	protein_coding
ENSG00000047457.14	2771.99	-0.444338	0.476227	-0.933037	0.350801	0.579871	CP	protein_coding
ENSG00000047578.13	1476.22	-0.0768506	0.180373	-0.426065	0.67006	0.824763	KATNIP	protein_coding
ENSG00000047579.20	918.404	-0.244776	0.110868	-2.20781	0.0272576	0.115582	DTNBP1	protein_coding
ENSG00000047597.7	110.61	-0.579552	0.397052	-1.45964	0.144389	0.342186	XK	protein_coding
ENSG00000047617.15	49.6766	-0.41464	0.276608	-1.49901	0.13387	0.326577	ANO2	protein_coding
ENSG00000047621.12	1182.77	0.197263	0.126485	1.55958	0.11886	0.303322	C12orf4	protein_coding
ENSG00000047634.15	542.12	0.0258297	0.187736	0.137585	0.890568	0.948205	SCML1	protein_coding
ENSG00000047644.19	1433.93	-0.318199	0.167347	-1.90143	0.0572457	0.191215	WWC3	protein_coding
ENSG00000047648.23	474.997	-0.143957	0.248912	-0.578343	0.563033	0.753934	ARHGAP6	protein_coding
ENSG00000047662.5	186.924	-0.349289	0.326773	-1.0689	0.285114	0.513875	FAM184B	protein_coding
ENSG00000047849.21	24409.1	-0.172039	0.144438	-1.19109	0.233618	0.457034	MAP4	protein_coding
ENSG00000047932.14	1479.95	0.342101	0.143699	2.38068	0.0172806	0.0855208	GOPC	protein_coding
ENSG00000047936.11	13.259	-0.89923	0.63963	-1.40586	0.159766	0.364054	ROS1	protein_coding
ENSG00000048028.11	936.469	0.381111	0.115774	3.29185	0.000995318	0.0106525	USP28	protein_coding
ENSG00000048052.22	1363.72	-0.259104	0.203442	-1.2736	0.202804	0.420706	HDAC9	protein_coding
ENSG00000048140.18	2173.89	-0.135291	0.134448	-1.00627	0.314285	0.544705	TSPAN17	protein_coding
ENSG00000048162.21	610.732	-0.0840779	0.122409	-0.686861	0.492171	0.702137	NOP16	protein_coding
ENSG00000048342.17	1342.66	-0.00689224	0.144687	-0.0476355	0.962007	0.982299	CC2D2A	protein_coding
ENSG00000048392.12	2411.16	-0.59429	0.182744	-3.25204	0.00114579	0.0119018	RRM2B	protein_coding
ENSG00000048405.10	914.403	-0.236851	0.10672	-2.21937	0.0264614	0.113401	ZNF800	protein_coding
ENSG00000048462.11	3.36987	-0.0775632	0.521238	-0.148806	0.881707	0.943762	TNFRSF17	protein_coding
ENSG00000048471.14	1447.53	0.128505	0.160144	0.802431	0.422304	0.644751	SNX29	protein_coding
ENSG00000048540.15	2692.96	-0.644886	0.408475	-1.57876	0.11439	0.296446	LMO3	protein_coding
ENSG00000048544.6	1870.88	0.0355915	0.134071	0.265468	0.790649	0.895338	MRPS10	protein_coding
ENSG00000048545.16	1.10322	0.737438	0.446189	1.65275	0.0983822	0.270196	GUCA1A	protein_coding
ENSG00000048649.13	2196.06	0.434462	0.143109	3.03587	0.0023984	0.0207428	RSF1	protein_coding
ENSG00000048707.15	2843	0.992997	0.176625	5.62205	1.887e-08	1.71233e-06	VPS13D	protein_coding
ENSG00000048740.18	3851.01	0.737327	0.154655	4.76755	1.86482e-06	7.72787e-05	CELF2	protein_coding
ENSG00000048828.17	5790.81	-0.242178	0.115021	-2.10551	0.035247	0.137803	FAM120A	protein_coding
ENSG00000048991.16	1828.31	0.345166	0.128533	2.68543	0.00724364	0.0461647	R3HDM1	protein_coding
ENSG00000049089.15	1985.96	-0.553045	0.267036	-2.07106	0.0383536	0.146028	COL9A2	protein_coding
ENSG00000049130.16	1288.17	-0.33251	0.23752	-1.39992	0.161536	0.366412	KITLG	protein_coding
ENSG00000049167.15	673.571	0.0936764	0.109491	0.855559	0.392241	0.617715	ERCC8	protein_coding
ENSG00000049192.15	291.945	0.59638	0.265999	2.24203	0.0249591	0.10905	ADAMTS6	protein_coding
ENSG00000049239.13	3534.31	-0.489739	0.219938	-2.22672	0.0259662	0.111877	H6PD	protein_coding
ENSG00000049245.13	5989.48	-0.387419	0.160334	-2.41632	0.0156782	0.0798116	VAMP3	protein_coding
ENSG00000049246.14	641.909	0.224742	0.254833	0.881917	0.377822	0.604394	PER3	protein_coding
ENSG00000049247.14	3.33013	-0.835144	0.730994	-1.14248	0.253256	0.479009	UTS2	protein_coding
ENSG00000049249.9	36.4366	-0.872354	0.470374	-1.8546	0.0636537	0.204721	TNFRSF9	protein_coding
ENSG00000049283.18	17.3452	0.0106749	0.396752	0.0269056	0.978535	0.989666	EPN3	protein_coding
ENSG00000049323.16	2767.67	-1.30803	0.320977	-4.07514	4.59859e-05	0.000985092	LTBP1	protein_coding
ENSG00000049449.10	2250.97	-0.540604	0.186316	-2.90154	0.00371334	0.0283788	RCN1	protein_coding
ENSG00000049540.18	7797.46	-1.06705	0.284477	-3.75091	0.000176192	0.00285113	ELN	protein_coding
ENSG00000049541.11	2563.9	-0.498489	0.159188	-3.13144	0.00173951	0.0162502	RFC2	protein_coding
ENSG00000049618.24	2569.53	0.420991	0.158241	2.66044	0.00780394	0.0487092	ARID1B	protein_coding
ENSG00000049656.14	4008.57	-0.263362	0.11132	-2.3658	0.0179909	0.0878327	CLPTM1L	protein_coding
ENSG00000049759.19	1656.34	0.477985	0.225225	2.12226	0.0338163	0.133537	NEDD4L	protein_coding
ENSG00000049768.16	41.7669	-0.532242	0.281736	-1.88915	0.0588715	0.194771	FOXP3	protein_coding
ENSG00000049769.14	498.417	0.202175	0.184794	1.09405	0.273932	0.501548	PPP1R3F	protein_coding
ENSG00000049860.14	4124.32	-0.852042	0.20055	-4.24853	2.15177e-05	0.000547063	HEXB	protein_coding
ENSG00000049883.15	640.803	-0.0136336	0.0968023	-0.14084	0.887997	0.946858	PTCD2	protein_coding
ENSG00000050030.16	294.157	0.73498	0.469436	1.56567	0.117427	0.300988	NEXMIF	protein_coding
ENSG00000050130.18	1852.9	-0.0520815	0.123021	-0.423353	0.672038	0.825899	JKAMP	protein_coding
ENSG00000050165.18	13354.7	-0.612829	0.232479	-2.63607	0.0083873	0.0513008	DKK3	protein_coding
ENSG00000050327.15	35.7301	-0.870928	0.462621	-1.88259	0.0597556	0.196593	ARHGEF5	protein_coding
ENSG00000050344.9	362.481	-1.07879	0.333708	-3.23274	0.00122608	0.0124902	NFE2L3	protein_coding
ENSG00000050393.11	2190.21	0.0496006	0.109751	0.451938	0.651314	0.813252	MCUR1	protein_coding
ENSG00000050405.13	6503.51	0.364308	0.223082	1.63306	0.102456	0.277104	LIMA1	protein_coding
ENSG00000050426.16	1732.54	0.0567995	0.116059	0.489403	0.624556	0.795646	LETMD1	protein_coding
ENSG00000050438.17	2055.08	0.0417153	0.194177	0.214832	0.829899	0.915965	SLC4A8	protein_coding
ENSG00000050555.19	1196.7	-0.432281	0.275947	-1.56653	0.117224	0.300772	LAMC3	protein_coding
ENSG00000050628.20	23.7486	0.861666	0.526393	1.63693	0.101646	0.27582	PTGER3	protein_coding
ENSG00000050730.16	5.13187	-0.536372	0.563907	-0.951172	0.341517	0.57124	TNIP3	protein_coding
ENSG00000050748.18	2049.26	0.18899	0.103852	1.81979	0.0687905	0.215195	MAPK9	protein_coding
ENSG00000050767.17	340.938	-1.63614	0.532178	-3.07442	0.00210909	0.0187587	COL23A1	protein_coding
ENSG00000050820.17	3214.65	0.242295	0.162225	1.49357	0.135288	0.328609	BCAR1	protein_coding
ENSG00000051009.11	1242.87	-0.399068	0.139265	-2.86553	0.00416306	0.0308675	FAM160A2	protein_coding
ENSG00000051108.15	4566.46	-0.288034	0.164923	-1.74647	0.0807285	0.237923	HERPUD1	protein_coding
ENSG00000051128.19	1012.55	-0.270307	0.151537	-1.78377	0.0744611	0.225788	HOMER3	protein_coding
ENSG00000051180.17	343.553	0.310329	0.256796	1.20847	0.226868	0.449688	RAD51	protein_coding
ENSG00000051341.14	187.107	0.54537	0.258542	2.10941	0.0349095	0.136698	POLQ	protein_coding
ENSG00000051382.9	1293.23	0.038299	0.127338	0.300765	0.763593	0.879759	PIK3CB	protein_coding
ENSG00000051523.11	3897.02	-0.386302	0.269553	-1.43312	0.151824	0.352979	CYBA	protein_coding
ENSG00000051596.10	341.219	-0.00164093	0.160277	-0.0102381	0.991831	0.996308	THOC3	protein_coding
ENSG00000051620.11	1521.67	-0.599717	0.178571	-3.35842	0.000783892	0.00882997	HEBP2	protein_coding
ENSG00000051825.15	693.413	0.931839	0.156422	5.9572	2.56599e-09	3.15314e-07	MPHOSPH9	protein_coding
ENSG00000052126.14	864.267	0.0010128	0.303733	0.00333449	0.997339	0.998743	PLEKHA5	protein_coding
ENSG00000052344.16	4.75777	-0.701525	0.35608	-1.97014	0.0488229	0.171873	PRSS8	protein_coding
ENSG00000052723.12	1872.93	-0.0211534	0.107569	-0.196649	0.844102	0.923568	SIKE1	protein_coding
ENSG00000052749.14	1119.23	0.0455804	0.142032	0.320917	0.748273	0.870975	RRP12	protein_coding
ENSG00000052795.13	1376.69	0.53753	0.151302	3.55269	0.000381309	0.00511329	FNIP2	protein_coding
ENSG00000052802.13	3170.51	-0.546201	0.226716	-2.40919	0.0159882	0.0809497	MSMO1	protein_coding
ENSG00000052841.15	2416.6	0.108409	0.110052	0.985064	0.324592	0.554515	TTC17	protein_coding
ENSG00000052850.8	66.9107	0.489839	0.508464	0.96337	0.335362	0.565057	ALX4	protein_coding
ENSG00000053108.17	67.6968	0.66019	0.482022	1.36963	0.170803	0.379146	FSTL4	protein_coding
ENSG00000053254.16	1825.25	0.356838	0.17852	1.99887	0.0456228	0.164101	FOXN3	protein_coding
ENSG00000053328.8	26.5825	-0.705647	0.407959	-1.7297	0.0836833	0.243457	METTL24	protein_coding
ENSG00000053371.12	2327.93	-0.157475	0.148169	-1.0628	0.287871	0.516909	AKR7A2	protein_coding
ENSG00000053372.5	2605.57	0.174099	0.160607	1.08401	0.278361	0.506514	MRTO4	protein_coding
ENSG00000053438.11	3351.48	0.455033	0.651352	0.698598	0.484803	0.696399	NNAT	protein_coding
ENSG00000053501.13	1502.38	-0.29648	0.156457	-1.89496	0.0580978	0.193059	USE1	protein_coding
ENSG00000053524.12	180.441	1.45774	0.350419	4.15999	3.18267e-05	0.000741019	MCF2L2	protein_coding
ENSG00000053702.15	161.179	0.335166	0.20056	1.67115	0.0946922	0.26358	NRIP2	protein_coding
ENSG00000053747.17	131.813	-0.0655091	0.416431	-0.157311	0.875	0.940081	LAMA3	protein_coding
ENSG00000053770.12	1819.54	0.0321779	0.107375	0.299679	0.764422	0.880364	AP5M1	protein_coding
ENSG00000053900.11	1105.68	0.155052	0.0937262	1.6543	0.0980658	0.269704	ANAPC4	protein_coding
ENSG00000053918.18	506.305	-0.293674	0.230105	-1.27626	0.201864	0.419591	KCNQ1	protein_coding
ENSG00000054116.12	3183.69	-0.0762877	0.164933	-0.462539	0.643695	0.808269	TRAPPC3	protein_coding
ENSG00000054118.15	4928.92	0.0175154	0.114027	0.153607	0.877919	0.941725	THRAP3	protein_coding
ENSG00000054148.18	4418.04	-0.134084	0.213732	-0.627344	0.530434	0.7306	PHPT1	protein_coding
ENSG00000054179.12	990.575	-1.98141	0.499878	-3.96378	7.37707e-05	0.00144961	ENTPD2	protein_coding
ENSG00000054219.11	191.8	-0.886725	0.328754	-2.69723	0.00699186	0.0450977	LY75	protein_coding
ENSG00000054267.22	1522.87	0.293189	0.117472	2.49583	0.0125664	0.0682894	ARID4B	protein_coding
ENSG00000054277.14	81.9786	-0.313136	0.217135	-1.44212	0.149267	0.349191	OPN3	protein_coding
ENSG00000054282.16	1221.78	-0.247451	0.115623	-2.14015	0.0323422	0.129681	SDCCAG8	protein_coding
ENSG00000054356.14	1794.42	-0.284202	0.460939	-0.616572	0.537517	0.735747	PTPRN	protein_coding
ENSG00000054392.13	270.86	-0.872974	0.263102	-3.318	0.000906647	0.00989705	HHAT	protein_coding
ENSG00000054523.18	9703.56	0.476665	0.189082	2.52094	0.0117042	0.0648827	KIF1B	protein_coding
ENSG00000054598.9	510.969	-0.595609	0.199593	-2.98412	0.00284397	0.0234463	FOXC1	protein_coding
ENSG00000054611.14	1069.94	-0.210033	0.144844	-1.45006	0.147041	0.345811	TBC1D22A	protein_coding
ENSG00000054654.19	2236.44	0.283689	0.204112	1.38987	0.16457	0.370586	SYNE2	protein_coding
ENSG00000054690.14	1409.99	0.904099	0.328103	2.75553	0.00585962	0.0398333	PLEKHH1	protein_coding
ENSG00000054793.14	6067.32	0.492462	0.196809	2.50223	0.0123414	0.0675443	ATP9A	protein_coding
ENSG00000054796.13	0.146088	0.197959	1.39979	0.141421	0.887538		SPO11	protein_coding
ENSG00000054803.4	188.198	-1.17127	0.530883	-2.20626	0.0273655	0.115901	CBLN4	protein_coding
ENSG00000054938.16	148.152	0.957448	0.53291	1.79664	0.0723929	0.222054	CHRDL2	protein_coding
ENSG00000054965.11	8613.16	0.164841	0.179129	0.920237	0.357449	0.586278	FAM168A	protein_coding
ENSG00000054967.13	520.06	-0.0583167	0.143069	-0.407612	0.683558	0.83297	RELT	protein_coding
ENSG00000054983.17	2390.89	-0.687869	0.194722	-3.53258	0.000411531	0.00542021	GALC	protein_coding
ENSG00000055044.11	1215.64	0.0522144	0.120548	0.433143	0.664911	0.821341	NOP58	protein_coding
ENSG00000055070.17	4874.3	-0.0334977	0.111054	-0.301635	0.76293	0.879337	SZRD1	protein_coding
ENSG00000055118.16	1959.46	-0.21153	0.277567	-0.762086	0.446009	0.664916	KCNH2	protein_coding
ENSG00000055130.17	3877.43	-0.403417	0.102225	-3.94638	7.93425e-05	0.00153859	CUL1	protein_coding
ENSG00000055147.19	1211.56	0.0429593	0.114707	0.374513	0.708022	0.847777	FAM114A2	protein_coding
ENSG00000055163.20	3595.69	0.562829	0.217571	2.58687	0.00968513	0.0566446	CYFIP2	protein_coding
ENSG00000055208.19	4424.54	0.184863	0.135671	1.36259	0.173013	0.38242	TAB2	protein_coding
ENSG00000055211.14	1931.73	-0.0328812	0.150329	-0.218728	0.826862	0.914328	GINM1	protein_coding
ENSG00000055332.18	3968.78	0.201936	0.160001	1.26209	0.206918	0.425494	EIF2AK2	protein_coding
ENSG00000055483.19	1830.99	-0.0999177	0.162338	-0.61549	0.538231	0.736185	USP36	protein_coding
ENSG00000055609.19	3718.2	0.0979181	0.192324	0.50913	0.610661	0.787153	KMT2C	protein_coding
ENSG00000055732.13	26.3403	-0.741477	0.573487	-1.29293	0.196036	0.413009	MCOLN3	protein_coding
ENSG00000055813.6	31.7449	1.53544	0.384549	3.99283	6.52901e-05	0.00131223	CCDC85A	protein_coding
ENSG00000055917.16	4797.75	0.417006	0.109166	3.81991	0.000133499	0.00230016	PUM2	protein_coding
ENSG00000055950.16	1449.08	0.126561	0.166193	0.76153	0.446341	0.665151	MRPL43	protein_coding
ENSG00000055955.17	10.4002	0.232189	0.295099	0.786816	0.431389	0.65198	ITIH4	protein_coding
ENSG00000055957.11	21.9214	0.297601	0.557911	0.533421	0.593742	0.775701	ITIH1	protein_coding
ENSG00000056050.7	1350.71	0.0929255	0.138622	0.670352	0.502634	0.710306	HPF1	protein_coding
ENSG00000056097.16	7044.6	-0.0220466	0.0995747	-0.221407	0.824775	0.913463	ZFR	protein_coding
ENSG00000056277.16	218.368	0.215603	0.142611	1.51182	0.130579	0.321317	ZNF280C	protein_coding
ENSG00000056291.17	1.76701	-1.61791	0.935306	-1.72982	0.0836629	0.243455	NPFFR2	protein_coding
ENSG00000056487.16	452.471	0.474387	0.298526	1.5891	0.112038	0.29248	PHF21B	protein_coding
ENSG00000056558.11	725.865	-0.284773	0.28359	-1.00417	0.315296	0.5454	TRAF1	protein_coding
ENSG00000056586.16	2098.67	0.60034	0.121551	4.93898	7.85319e-07	3.82816e-05	RC3H2	protein_coding
ENSG00000056736.10	1216.24	-1.111	0.225519	-4.9264	8.37601e-07	4.02754e-05	IL17RB	protein_coding
ENSG00000056972.20	1503.05	-0.541051	0.183518	-2.94822	0.00319608	0.0255389	TRAF3IP2	protein_coding
ENSG00000056998.20	1643.31	-1.82444	0.339363	-5.37605	7.61364e-08	5.56708e-06	GYG2	protein_coding
ENSG00000057019.16	2562.24	-0.9613	0.326061	-2.94823	0.00319604	0.0255389	DCBLD2	protein_coding
ENSG00000057149.16	0.276081	-0.467973	1.01167	-0.462576	0.643668		SERPINB3	protein_coding
ENSG00000057252.13	2520.95	-0.159887	0.145824	-1.09644	0.272888	0.500571	SOAT1	protein_coding
ENSG00000057294.15	88.2699	0.852617	0.569412	1.49736	0.134298	0.327329	PKP2	protein_coding
ENSG00000057468.7	10.6344	0.209834	0.341847	0.613825	0.539331	0.737061	MSH4	protein_coding
ENSG00000057593.14	14.2836	1.2439	0.553306	2.24812	0.0245685	0.107876	F7	protein_coding
ENSG00000057608.17	7788.12	0.607348	0.153489	3.95695	7.59123e-05	0.00148182	GDI2	protein_coding
ENSG00000057657.17	470.662	-0.700742	0.243538	-2.87734	0.00401042	0.029987	PRDM1	protein_coding
ENSG00000057663.16	1578.97	-0.0822417	0.148763	-0.552838	0.580374	0.76614	ATG5	protein_coding
ENSG00000057704.13	1185.64	0.032926	0.196597	0.167479	0.866993	0.93608	TMCC3	protein_coding
ENSG00000057757.10	2963.82	-0.0518724	0.114121	-0.454538	0.649442	0.811957	PITHD1	protein_coding
ENSG00000057935.14	1826.04	0.428305	0.0953106	4.49378	6.99693e-06	0.000227176	MTA3	protein_coding
ENSG00000058056.9	913.009	0.182785	0.151461	1.20681	0.227505	0.45042	USP13	protein_coding
ENSG00000058063.16	1018.66	0.0866063	0.151985	0.569835	0.56879	0.758004	ATP11B	protein_coding
ENSG00000058085.15	64.2258	-0.445307	0.41037	-1.08514	0.277862	0.505866	LAMC2	protein_coding
ENSG00000058091.17	3363.48	-0.432796	0.157401	-2.74964	0.0059661	0.0402865	CDK14	protein_coding
ENSG00000058262.10	17901	-0.210742	0.124244	-1.6962	0.0898488	0.254539	SEC61A1	protein_coding
ENSG00000058272.19	2396.11	-0.0264143	0.113365	-0.233002	0.81576	0.908806	PPP1R12A	protein_coding
ENSG00000058335.16	260.39	0.956079	0.444534	2.15075	0.0314962	0.127229	RASGRF1	protein_coding
ENSG00000058404.20	2073.64	-1.01065	0.371618	-2.71959	0.00653635	0.0430445	CAMK2B	protein_coding
ENSG00000058453.17	958.281	0.283459	0.246504	1.14992	0.250178	0.475719	CROCC	protein_coding
ENSG00000058600.16	1196.65	0.0689477	0.109505	0.629629	0.528937	0.729581	POLR3E	protein_coding
ENSG00000058668.15	10423.6	-0.301795	0.301391	-1.00134	0.316663	0.546561	ATP2B4	protein_coding
ENSG00000058673.17	5.44318	-0.437697	0.45286	-0.966517	0.333786	0.563501	ZC3H11A	protein_coding
ENSG00000058729.11	910.703	0.00431512	0.0939779	0.0459163	0.963377	0.982724	RIOK2	protein_coding
ENSG00000058799.15	1612.52	-0.67301	0.131757	-5.10795	3.25676e-07	1.88328e-05	YIPF1	protein_coding
ENSG00000058804.12	1534.93	0.106426	0.124815	0.852666	0.393845	0.619108	NDC1	protein_coding
ENSG00000058866.15	1332.35	-0.783032	0.303522	-2.57982	0.00988525	0.0573318	DGKG	protein_coding
ENSG00000059122.17	2072.19	0.0350673	0.12462	0.281394	0.778408	0.888366	FLYWCH1	protein_coding
ENSG00000059145.19	613.18	0.14718	0.156825	0.938498	0.347989	0.577123	UNKL	protein_coding
ENSG00000059377.18	1531.79	-0.32312	0.265093	-1.21889	0.222885	0.444689	TBXAS1	protein_coding
ENSG00000059378.13	1351.34	-0.939098	0.247932	-3.78772	0.000152036	0.0025368	PARP12	protein_coding
ENSG00000059573.9	2333.52	0.520424	0.142985	3.6397	0.000272953	0.00397851	ALDH18A1	protein_coding
ENSG00000059588.10	1025.74	0.388226	0.195411	1.98671	0.0469544	0.167377	TARBP1	protein_coding
ENSG00000059691.12	1318.12	0.0185398	0.144161	0.128604	0.897671	0.952089	GATB	protein_coding
ENSG00000059728.11	940.908	0.28447	0.194331	1.46384	0.143238	0.340374	MXD1	protein_coding
ENSG00000059758.8	1950.52	0.122191	0.113721	1.07448	0.282608	0.510868	CDK17	protein_coding
ENSG00000059769.20	378.234	-0.312497	0.15052	-2.07612	0.0378827	0.144843	DNAJC25	protein_coding
ENSG00000059804.16	3329.42	-0.808843	0.325084	-2.4881	0.0128427	0.0693897	SLC2A3	protein_coding
ENSG00000059915.17	1214.44	0.617743	0.392453	1.57406	0.115474	0.298151	PSD	protein_coding
ENSG00000060069.17	943.511	0.17393	0.123575	1.40748	0.159286	0.363192	CTDP1	protein_coding
ENSG00000060138.13	4329.06	-0.560082	0.222044	-2.52239	0.0116561	0.0646873	YBX3	protein_coding
ENSG00000060140.9	19.3405	-0.823594	0.537243	-1.533	0.125276	0.313729	STYK1	protein_coding
ENSG00000060237.18	8837.47	0.331367	0.167331	1.98032	0.0476681	0.16912	WNK1	protein_coding
ENSG00000060303.5	4.63081	0.117191	0.305054	0.384163	0.700857	0.843737	RPS17P5	processed_pseudogene
ENSG00000060339.14	1839.97	0.326061	0.105852	3.08035	0.00206755	0.0184588	CCAR1	protein_coding
ENSG00000060491.16	2295.45	-0.379764	0.138204	-2.74785	0.00599882	0.0404454	OGFR	protein_coding
ENSG00000060558.4	469.546	-0.603677	0.305245	-1.97768	0.047965	0.169765	GNA15	protein_coding
ENSG00000060566.14	1.26318	-0.740928	0.723763	-1.02372	0.30597	0.535951	CREB3L3	protein_coding
ENSG00000060642.11	681.82	-0.244438	0.155838	-1.56853	0.116757	0.300061	PIGV	protein_coding
ENSG00000060656.20	848.321	-0.981676	0.418475	-2.34584	0.0189842	0.0909904	PTPRU	protein_coding
ENSG00000060688.13	2142.45	0.119147	0.142117	0.838368	0.401824	0.626352	SNRNP40	protein_coding
ENSG00000060709.15	215.905	0.233365	0.439202	0.531338	0.595184	0.776967	RIMBP2	protein_coding
ENSG00000060718.22	1672.91	0.837136	0.577522	1.44953	0.147189	0.345977	COL11A1	protein_coding
ENSG00000060749.16	1930.74	0.337052	0.130883	2.57521	0.0100179	0.0579491	QSER1	protein_coding
ENSG00000060762.19	3392.26	-0.303233	0.218311	-1.389	0.164833	0.371037	MPC1	protein_coding
ENSG00000060971.19	2523.26	-0.0688206	0.109362	-0.629292	0.529158	0.7298	ACAA1	protein_coding
ENSG00000060982.15	5130.72	-1.7954	0.311347	-5.76658	8.08968e-09	8.25054e-07	BCAT1	protein_coding
ENSG00000061273.18	2448.89	-0.66466	0.170884	-3.88953	0.000100439	0.0018581	HDAC7	protein_coding
ENSG00000061337.15	2732.47	-1.57471	0.338569	-4.65107	3.30218e-06	0.000123535	LZTS1	protein_coding
ENSG00000061455.11	48.2382	-0.616626	0.377243	-1.63456	0.102141	0.27662	PRDM6	protein_coding
ENSG00000061492.12	1.49869	-0.254642	0.507286	-0.50197	0.615689	0.789865	WNT8A	protein_coding
ENSG00000061656.10	286.67	-0.883987	0.356508	-2.47957	0.0131541	0.0706409	SPAG4	protein_coding
ENSG00000061676.15	9310.89	0.261185	0.100717	2.59327	0.00950689	0.0558699	NCKAP1	protein_coding
ENSG00000061794.13	2498.34	0.00584879	0.145591	0.0401727	0.967955	0.984932	MRPS35	protein_coding
ENSG00000061918.14	1106.37	0.085938	0.250769	0.342698	0.731825	0.86114	GUCY1B1	protein_coding
ENSG00000061936.10	1814.31	0.248818	0.146211	1.70177	0.0887983	0.252578	SFSWAP	protein_coding
ENSG00000061938.20	4532.46	0.744495	0.247357	3.0098	0.0026142	0.0220527	TNK2	protein_coding
ENSG00000061987.16	1712.21	0.161697	0.11356	1.4239	0.154475	0.356869	MON2	protein_coding
ENSG00000062038.14	210.61	0.827375	0.419547	1.97207	0.0486018	0.171345	CDH3	protein_coding
ENSG00000062096.15	276.841	-3.14217	0.447708	-7.01834	2.24514e-12	8.02582e-10	ARSF	protein_coding
ENSG00000062194.16	4272.28	0.184593	0.0792992	2.3278	0.0199226	0.0938828	GPBP1	protein_coding
ENSG00000062282.15	174.875	0.410684	0.356423	1.15224	0.249222	0.47455	DGAT2	protein_coding
ENSG00000062370.17	347.806	-0.00734191	0.161168	-0.0455543	0.963665	0.982828	ZNF112	protein_coding
ENSG00000062485.19	6256.25	0.18879	0.1008	1.87291	0.0610802	0.199578	CS	protein_coding
ENSG00000062524.16	75.8588	0.279108	0.394709	0.707124	0.47949	0.692243	LTK	protein_coding
ENSG00000062582.14	22.1666	-0.334004	0.255922	-1.3051	0.19186	0.407512	MRPS24	protein_coding
ENSG00000062598.18	3448.14	0.14704	0.114188	1.2877	0.197849	0.415173	ELMO2	protein_coding
ENSG00000062650.19	1465.73	0.39935	0.116407	3.43063	0.000602191	0.00723652	WAPL	protein_coding
ENSG00000062716.13	6473.8	-0.270954	0.190652	-1.42119	0.155261	0.357796	VMP1	protein_coding
ENSG00000062725.10	2714.41	0.254384	0.101599	2.50381	0.0122864	0.0673507	APPBP2	protein_coding
ENSG00000062822.15	989.023	-0.0313238	0.202617	-0.154596	0.87714	0.941287	POLD1	protein_coding
ENSG00000063015.20	3412.36	-1.10792	0.500475	-2.21374	0.0268466	0.114374	SEZ6	protein_coding
ENSG00000063046.18	8627.52	0.169445	0.129242	1.31107	0.189835	0.404641	EIF4B	protein_coding
ENSG00000063127.16	62.4967	0.20423	0.348186	0.586555	0.557503	0.750448	SLC6A16	protein_coding
ENSG00000063169.11	831.473	0.0817196	0.187853	0.435018	0.663549	0.820425	BICRA	protein_coding
ENSG00000063176.16	1254.67	-0.00630806	0.135938	-0.0464041	0.962988	0.98259	SPHK2	protein_coding
ENSG00000063177.13	23899.6	0.217974	0.212615	1.0252	0.305267	0.535326	RPL18	protein_coding
ENSG00000063180.9	1695.88	-0.457212	0.305562	-1.4963	0.134575	0.327707	CA11	protein_coding
ENSG00000063241.8	1893.85	-0.411146	0.17361	-2.36821	0.0178743	0.0874807	ISOC2	protein_coding
ENSG00000063244.13	8204.98	-0.142883	0.109896	-1.30017	0.193544	0.409807	U2AF2	protein_coding
ENSG00000063245.15	6944.93	-0.310399	0.124438	-2.4944	0.0126172	0.0684789	EPN1	protein_coding
ENSG00000063322.15	5193.36	-0.347151	0.117276	-2.96012	0.00307519	0.0248814	MED29	protein_coding
ENSG00000063438.19	4.04026	-0.338839	0.373231	-0.907855	0.363955	0.592146	AHRR	protein_coding
ENSG00000063515.3	1.47327	3.05475	0.505105	6.04774	1.46894e-09	1.91124e-07	GSC2	protein_coding
ENSG00000063587.15	2171.87	0.43791	0.175917	2.48929	0.0127997	0.0692102	ZNF275	protein_coding
ENSG00000063601.17	1688.39	0.263187	0.112463	2.34021	0.0192727	0.0918247	MTMR1	protein_coding
ENSG00000063660.9	17983.4	-0.325001	0.279272	-1.16374	0.244527	0.469234	GPC1	protein_coding
ENSG00000063761.16	532.647	0.0716604	0.138426	0.517681	0.604681	0.783532	ADCK1	protein_coding
ENSG00000063854.13	1935.49	0.13244	0.136121	0.972956	0.330575	0.560434	HAGH	protein_coding
ENSG00000063978.16	3214.5	0.0137412	0.0943035	0.145713	0.884148	0.944718	RNF4	protein_coding
ENSG00000064012.22	566.252	-0.552991	0.188983	-2.92614	0.00343193	0.0268708	CASP8	protein_coding
ENSG00000064042.18	3618.47	0.3888	0.185604	2.09478	0.0361903	0.140361	LIMCH1	protein_coding
ENSG00000064102.15	1019.09	0.133571	0.110991	1.20344	0.228806	0.451891	INTS13	protein_coding
ENSG00000064115.11	3533.79	-0.174498	0.169543	-1.02923	0.303374	0.533324	TM7SF3	protein_coding
ENSG00000064195.7	8.61279	-0.829247	0.57545	-1.44104	0.149573	0.349549	DLX3	protein_coding
ENSG00000064199.7	329.738	-0.348183	0.286355	-1.21591	0.224018	0.446171	SPA17	protein_coding
ENSG00000064201.16	67.6009	-0.457569	0.25357	-1.80451	0.0711517	0.219764	TSPAN32	protein_coding
ENSG00000064205.10	30.7318	0.804958	0.421887	1.90799	0.056392	0.189131	CCN5	protein_coding
ENSG00000064218.5	8.40072	-1.29026	0.803705	-1.60539	0.108407	0.286779	DMRT3	protein_coding
ENSG00000064225.12	823.598	0.240379	0.195015	1.23262	0.217719	0.438381	ST3GAL6	protein_coding
ENSG00000064270.13	40.0724	0.386962	0.351011	1.10242	0.270278	0.497965	ATP2C2	protein_coding
ENSG00000064300.9	1717.6	-1.18809	0.368583	-3.2234	0.00126677	0.0128052	NGFR	protein_coding
ENSG00000064309.14	385.287	1.16816	0.331759	3.52111	0.000429742	0.00559731	CDON	protein_coding
ENSG00000064313.12	1188.05	0.193703	0.11801	1.64141	0.100712	0.274123	TAF2	protein_coding
ENSG00000064393.16	8602.95	0.666032	0.230187	2.89343	0.00381055	0.0289327	HIPK2	protein_coding
ENSG00000064419.13	3439.92	-0.14996	0.180162	-0.832364	0.405203	0.629395	TNPO3	protein_coding
ENSG00000064489.23	1.62719	-0.338337	0.517738	-0.653492	0.513439	0.718263	BORCS8-MEF2B	protein_coding
ENSG00000064490.14	1685.82	-0.229734	0.141174	-1.6273	0.103673	0.279056	RFXANK	protein_coding
ENSG00000064545.15	1518.91	-0.326127	0.14739	-2.21267	0.0269202	0.114577	TMEM161A	protein_coding
ENSG00000064547.14	412.879	0.232813	0.272629	0.853954	0.393131	0.618571	LPAR2	protein_coding
ENSG00000064601.20	5564.56	-0.751043	0.170167	-4.41356	1.01684e-05	0.000301895	CTSA	protein_coding
ENSG00000064607.17	6146.9	0.181389	0.16181	1.121	0.262288	0.488908	SUGP2	protein_coding
ENSG00000064651.14	1574.87	-0.0302964	0.169705	-0.178524	0.858311	0.931267	SLC12A2	protein_coding
ENSG00000064652.11	857.106	-0.28027	0.120064	-2.33433	0.0195783	0.0927422	SNX24	protein_coding
ENSG00000064655.19	1204.87	-2.17007	0.317578	-6.83321	8.30342e-12	2.51161e-09	EYA2	protein_coding
ENSG00000064666.15	1624.14	-0.980454	0.362248	-2.70658	0.00679802	0.0442327	CNN2	protein_coding
ENSG00000064687.13	464.185	-0.405881	0.27517	-1.47502	0.140207	0.335923	ABCA7	protein_coding
ENSG00000064692.20	1103.72	0.929383	0.28452	3.26649	0.00108888	0.0114145	SNCAIP	protein_coding
ENSG00000064703.12	915.024	0.212607	0.115009	1.84861	0.0645142	0.206322	DDX20	protein_coding
ENSG00000064726.10	4119.48	-0.16165	0.105632	-1.53032	0.125937	0.314488	BTBD1	protein_coding
ENSG00000064763.11	760.864	-0.782921	0.177035	-4.42241	9.7607e-06	0.000291996	FAR2	protein_coding
ENSG00000064787.13	3613.36	0.348419	0.556218	0.626407	0.531048	0.730991	BCAS1	protein_coding
ENSG00000064835.11	1.45412	0.35707	0.3975	0.898289	0.369032	0.596277	POU1F1	protein_coding
ENSG00000064886.14	16322.4	-0.920429	0.514392	-1.78935	0.0735579	0.224164	CHI3L2	protein_coding
ENSG00000064932.16	2320.23	-0.812817	0.254533	-3.19337	0.00140622	0.0138663	SBNO2	protein_coding
ENSG00000064933.18	784.611	0.420669	0.108974	3.86027	0.000113263	0.00203677	PMS1	protein_coding
ENSG00000064961.19	2753.83	-0.0467931	0.127315	-0.36754	0.713216	0.850544	HMG20B	protein_coding
ENSG00000064989.13	2563.95	1.48619	0.308989	4.80984	1.51049e-06	6.4717e-05	CALCRL	protein_coding
ENSG00000064995.18	1018.9	0.327441	0.125358	2.61205	0.00900012	0.0537395	TAF11	protein_coding
ENSG00000064999.15	1639.9	0.363752	0.164431	2.21219	0.0269533	0.114676	ANKS1A	protein_coding
ENSG00000065000.19	7701.3	-0.10326	0.1518	-0.680236	0.496355	0.705547	AP3D1	protein_coding
ENSG00000065029.15	1669.97	0.194905	0.101468	1.92084	0.0547516	0.185316	ZNF76	protein_coding
ENSG00000065054.14	1874.64	-0.410197	0.156079	-2.62814	0.00858521	0.0521061	SLC9A3R2	protein_coding
ENSG00000065057.9	802.023	-0.0825841	0.174552	-0.47312	0.636127	0.803185	NTHL1	protein_coding
ENSG00000065060.17	1071.23	0.554748	0.142503	3.89288	9.90632e-05	0.00183648	UHRF1BP1	protein_coding
ENSG00000065135.12	5428.51	-0.0487817	0.104135	-0.468445	0.639466	0.805507	GNAI3	protein_coding
ENSG00000065150.21	8349.55	0.146621	0.134936	1.08659	0.277217	0.505213	IPO5	protein_coding
ENSG00000065154.12	2741.18	0.252056	0.142426	1.76973	0.0767724	0.230141	OAT	protein_coding
ENSG00000065183.16	1729.22	0.216191	0.125782	1.71877	0.0856555	0.246933	WDR3	protein_coding
ENSG00000065243.20	2039.3	0.134099	0.109721	1.22218	0.221638	0.443073	PKN2	protein_coding
ENSG00000065268.11	1857.25	0.0985626	0.171155	0.575867	0.564705	0.755145	WDR18	protein_coding
ENSG00000065308.5	1231.97	-0.361382	0.238402	-1.51585	0.129558	0.319953	TRAM2	protein_coding
ENSG00000065320.9	4541.53	0.0161748	0.259171	0.0624099	0.950236	0.9771	NTN1	protein_coding
ENSG00000065325.13	23.2321	-0.238785	0.496278	-0.481152	0.630409	0.799424	GLP2R	protein_coding
ENSG00000065328.17	339.561	0.977665	0.29842	3.27614	0.00105237	0.0111075	MCM10	protein_coding
ENSG00000065357.20	805.861	0.135279	0.126676	1.06792	0.285558	0.514299	DGKA	protein_coding
ENSG00000065361.16	1203	1.18847	0.466369	2.54835	0.0108235	0.0611011	ERBB3	protein_coding
ENSG00000065371.17	5.26984	-2.03229	0.560084	-3.62855	0.000285014	0.00410862	ROPN1	protein_coding
ENSG00000065413.20	947.444	0.374412	0.145318	2.5765	0.00998057	0.05779	ANKRD44	protein_coding
ENSG00000065427.15	5277.13	-0.0766315	0.0973085	-0.787511	0.430983	0.651751	KARS1	protein_coding
ENSG00000065457.10	834.569	-0.0312988	0.120603	-0.259518	0.795235	0.897629	ADAT1	protein_coding
ENSG00000065485.20	664.847	-0.624153	0.259807	-2.40238	0.016289	0.0821234	PDIA5	protein_coding
ENSG00000065491.8	816.171	0.0192398	0.0936359	0.205474	0.837202	0.919685	TBC1D22B	protein_coding
ENSG00000065518.8	3576.18	-0.0413184	0.157746	-0.26193	0.793375	0.89656	NDUFB4	protein_coding
ENSG00000065526.12	3432.02	0.601018	0.188374	3.19056	0.00141999	0.0139671	SPEN	protein_coding
ENSG00000065534.19	2626.96	0.0507199	0.336831	0.150579	0.880307	0.943035	MYLK	protein_coding
ENSG00000065548.18	2841.3	-0.0426733	0.104168	-0.40966	0.682056	0.832056	ZC3H15	protein_coding
ENSG00000065559.15	1607.16	0.215632	0.12105	1.78135	0.0748559	0.226578	MAP2K4	protein_coding
ENSG00000065600.13	1681.99	0.562498	0.204666	2.74837	0.00598923	0.0403962	PACC1	protein_coding
ENSG00000065609.14	726.134	1.42715	0.503487	2.83453	0.00458928	0.0332476	SNAP91	protein_coding
ENSG00000065613.15	1231.94	0.172239	0.160132	1.07561	0.282104	0.510373	SLK	protein_coding
ENSG00000065615.14	911.123	0.271829	0.192671	1.41084	0.15829	0.361927	CYB5R4	protein_coding
ENSG00000065618.21	16.6187	-0.840863	0.421038	-1.99712	0.0458124	0.164532	COL17A1	protein_coding
ENSG00000065621.15	91.8777	0.183669	0.296796	0.618837	0.536023	0.734616	GSTO2	protein_coding
ENSG00000065665.21	823.023	0.974047	0.180864	5.38552	7.22357e-08	5.31481e-06	SEC61A2	protein_coding
ENSG00000065675.15	142.546	0.627589	0.285229	2.2003	0.0277856	0.117087	PRKCQ	protein_coding
ENSG00000065717.15	2018.18	-0.511677	0.340027	-1.50481	0.132372	0.324174	TLE2	protein_coding
ENSG00000065802.12	1739.29	0.121633	0.130287	0.933575	0.350523	0.579646	ASB1	protein_coding
ENSG00000065809.13	1912.64	0.687358	0.232882	2.95153	0.00316207	0.0253536	FAM107B	protein_coding
ENSG00000065833.9	606.372	-0.55093	0.415181	-1.32697	0.18452	0.39772	ME1	protein_coding
ENSG00000065882.16	2892.48	-0.794992	0.151812	-5.23667	1.63495e-07	1.04442e-05	TBC1D1	protein_coding
ENSG00000065883.16	2575.24	-0.0272015	0.111081	-0.244879	0.80655	0.904035	CDK13	protein_coding
ENSG00000065911.13	2072.44	1.31656	0.232694	5.65791	1.5323e-08	1.41958e-06	MTHFD2	protein_coding
ENSG00000065923.10	1182.48	-0.353439	0.203988	-1.73265	0.0831585	0.24254	SLC9A7	protein_coding
ENSG00000065970.9	1339.31	0.226277	0.130514	1.73374	0.082965	0.242206	FOXJ2	protein_coding
ENSG00000065978.19	26301.8	0.184994	0.15129	1.22278	0.221413	0.44285	YBX1	protein_coding
ENSG00000065989.16	988.185	-0.27912	0.233694	-1.19438	0.232328	0.455623	PDE4A	protein_coding
ENSG00000066027.12	2195.62	0.569136	0.166936	3.40931	0.000651275	0.00768084	PPP2R5A	protein_coding
ENSG00000066032.18	3405.25	-0.322587	0.293638	-1.09859	0.271949	0.499573	CTNNA2	protein_coding
ENSG00000066044.15	3864.97	0.020783	0.0971814	0.213858	0.830658	0.916246	ELAVL1	protein_coding
ENSG00000066056.14	1217.11	-0.172666	0.232829	-0.741599	0.45833	0.675283	TIE1	protein_coding
ENSG00000066084.13	3540.97	0.874745	0.162885	5.37032	7.85955e-08	5.67652e-06	DIP2B	protein_coding
ENSG00000066117.15	4203.28	0.397141	0.140611	2.82439	0.00473704	0.0340532	SMARCD1	protein_coding
ENSG00000066135.13	838.954	0.21961	0.125163	1.7546	0.0793285	0.235208	KDM4A	protein_coding
ENSG00000066136.20	2016.62	0.114856	0.0907062	1.26624	0.205426	0.42347	NFYC	protein_coding
ENSG00000066185.13	186.818	-0.99245	0.336987	-2.94507	0.00322879	0.0257416	ZMYND12	protein_coding
ENSG00000066230.12	56.9871	0.49122	0.301297	1.63035	0.103028	0.278056	SLC9A3	protein_coding
ENSG00000066248.15	864.003	0.495771	0.423061	1.17187	0.241251	0.465561	NGEF	protein_coding
ENSG00000066279.18	672.759	0.633615	0.305932	2.0711	0.0383493	0.146028	ASPM	protein_coding
ENSG00000066294.15	1160.61	0.0108324	0.319867	0.0338654	0.972984	0.987296	CD84	protein_coding
ENSG00000066322.15	3737.86	-0.423865	0.170293	-2.48904	0.012809	0.0692501	ELOVL1	protein_coding
ENSG00000066336.12	2157.17	-0.325441	0.265412	-1.22618	0.220133	0.441288	SPI1	protein_coding
ENSG00000066379.15	490.097	0.412942	0.184165	2.24224	0.0249457	0.109031	POLR1H	protein_coding
ENSG00000066382.16	627.5	0.14244	0.353409	0.403045	0.686915	0.835364	MPPED2	protein_coding
ENSG00000066405.13	8.59797	0.464021	0.274293	1.6917	0.090704	0.256064	CLDN18	protein_coding
ENSG00000066422.5	964.508	0.183487	0.0938645	1.95481	0.0506054	0.175924	ZBTB11	protein_coding
ENSG00000066427.24	554.471	0.131506	0.125244	1.05	0.293719	0.523083	ATXN3	protein_coding
ENSG00000066455.13	1797.74	-0.247656	0.116771	-2.12087	0.0339327	0.133773	GOLGA5	protein_coding
ENSG00000066468.23	1878.18	0.522639	0.275069	1.90003	0.0574291	0.191593	FGFR2	protein_coding
ENSG00000066557.6	1054.53	0.226956	0.128099	1.77173	0.0764399	0.229547	LRRC40	protein_coding
ENSG00000066583.12	840.255	-0.0430045	0.135944	-0.316341	0.751744	0.872751	ISOC1	protein_coding
ENSG00000066629.18	1141.57	-0.319927	0.152166	-2.10249	0.0355106	0.138542	EML1	protein_coding
ENSG00000066651.20	505.573	0.207849	0.140648	1.47779	0.139464	0.334801	TRMT11	protein_coding
ENSG00000066654.14	1462.12	0.209947	0.109066	1.92495	0.0542357	0.184115	THUMPD1	protein_coding
ENSG00000066697.15	906.474	0.163087	0.150285	1.08518	0.277842	0.505856	MSANTD3	protein_coding
ENSG00000066735.14	300.32	0.772824	0.427572	1.80747	0.0706889	0.218927	KIF26A	protein_coding
ENSG00000066739.12	1181.47	0.319378	0.148129	2.15608	0.0310776	0.126129	ATG2B	protein_coding
ENSG00000066777.9	1803.54	0.0957374	0.113151	0.846105	0.397494	0.622263	ARFGEF1	protein_coding
ENSG00000066813.14	0.516561	-0.180156	0.701937	-0.256656	0.797445		ACSM2B	protein_coding
ENSG00000066827.16	378.658	0.0286065	0.128221	0.223103	0.823456	0.912744	ZFAT	protein_coding
ENSG00000066855.16	783.342	0.234177	0.152805	1.53252	0.125394	0.313801	MTFR1	protein_coding
ENSG00000066923.17	434.29	0.761978	0.225254	3.38275	0.000717648	0.00828623	STAG3	protein_coding
ENSG00000066926.12	1455.11	-0.203634	0.120951	-1.6836	0.0922585	0.258924	FECH	protein_coding
ENSG00000066933.16	986.362	0.320696	0.147984	2.16709	0.0302278	0.123801	MYO9A	protein_coding
ENSG00000067048.17	1319.66	0.429825	0.593887	0.723749	0.46922	0.683221	DDX3Y	protein_coding
ENSG00000067057.18	3649.08	0.0557394	0.212329	0.262515	0.792925	0.89637	PFKP	protein_coding
ENSG00000067064.11	1980.47	0.534911	0.166892	3.20514	0.00134997	0.0134125	IDI1	protein_coding
ENSG00000067066.17	2094.9	-0.848548	0.243373	-3.48661	0.000489176	0.00616083	SP100	protein_coding
ENSG00000067082.15	4660.89	-0.483758	0.193803	-2.49614	0.0125554	0.0682753	KLF6	protein_coding
ENSG00000067113.17	1484.8	0.0335265	0.190212	0.176258	0.860091	0.932156	PLPP1	protein_coding
ENSG00000067141.17	4245.67	-0.424668	0.192004	-2.21176	0.0269829	0.114711	NEO1	protein_coding
ENSG00000067167.8	7938.7	-0.496276	0.16648	-2.981	0.00287311	0.0236244	TRAM1	protein_coding
ENSG00000067177.15	1255.75	-0.120723	0.203215	-0.594068	0.552467	0.746802	PHKA1	protein_coding
ENSG00000067182.8	7496.43	-0.926768	0.198196	-4.67603	2.92484e-06	0.000111542	TNFRSF1A	protein_coding
ENSG00000067191.16	742.58	-0.0567477	0.225783	-0.251338	0.801553	0.901478	CACNB1	protein_coding
ENSG00000067208.14	1191.89	-0.00798979	0.128272	-0.062288	0.950333	0.977137	EVI5	protein_coding
ENSG00000067221.14	1521.57	-0.141474	0.14255	-0.992452	0.320977	0.550624	STOML1	protein_coding
ENSG00000067225.18	66545.8	-0.510839	0.17384	-2.93855	0.00329748	0.0261481	PKM	protein_coding
ENSG00000067248.10	1301.37	0.0520402	0.0927331	0.561182	0.574673	0.762277	DHX29	protein_coding
ENSG00000067334.14	2354.23	-0.0666235	0.108245	-0.615487	0.538233	0.736185	DNTTIP2	protein_coding
ENSG00000067365.15	607.384	0.259702	0.117879	2.20313	0.0275854	0.116525	METTL22	protein_coding
ENSG00000067369.14	1945.22	0.21536	0.158299	1.36047	0.173682	0.383421	TP53BP1	protein_coding
ENSG00000067445.21	2611.17	0.715487	0.220871	3.2394	0.00119783	0.0122767	TRO	protein_coding
ENSG00000067533.6	959.012	-0.0644206	0.126961	-0.507404	0.611871	0.787852	RRP15	protein_coding
ENSG00000067560.13	27180.9	-0.0781758	0.105432	-0.741478	0.458404	0.675344	RHOA	protein_coding
ENSG00000067596.12	2405.89	0.0843461	0.108355	0.778421	0.436321	0.656187	DHX8	protein_coding
ENSG00000067601.8	218.819	-0.223588	0.171768	-1.30168	0.193024	0.409174	PMS2P4	transcribed_unprocessed_pseudogene
ENSG00000067606.17	524.912	0.670553	0.37065	1.80913	0.070431	0.218396	PRKCZ	protein_coding
ENSG00000067646.12	356.764	0.598509	0.596993	1.00254	0.316083	0.545967	ZFY	protein_coding
ENSG00000067704.10	3368.78	-0.219401	0.120034	-1.82782	0.0675767	0.212709	IARS2	protein_coding
ENSG00000067715.14	1732.16	-0.915262	0.50643	-1.80728	0.070718	0.218998	SYT1	protein_coding
ENSG00000067798.16	512.389	0.0704864	0.337237	0.209011	0.834439	0.918331	NAV3	protein_coding
ENSG00000067829.19	2863.2	0.10233	0.0947984	1.07945	0.280386	0.50863	IDH3G	protein_coding
ENSG00000067836.13	547.455	0.042931	0.1863	0.23044	0.81775	0.909811	ROGDI	protein_coding
ENSG00000067840.12	3565.1	0.624303	0.252204	2.47539	0.0133092	0.0712036	PDZD4	protein_coding
ENSG00000067842.17	113.31	0.084839	0.489866	0.173188	0.862504	0.933913	ATP2B3	protein_coding
ENSG00000067900.8	1788.26	0.150992	0.151135	0.999055	0.317768	0.547469	ROCK1	protein_coding
ENSG00000067955.15	2655.24	-0.452873	0.118319	-3.82757	0.000129417	0.00224953	CBFB	protein_coding
ENSG00000067992.16	1560.74	-0.497384	0.212255	-2.34334	0.0191121	0.0913901	PDK3	protein_coding
ENSG00000068001.14	2786.49	-0.208106	0.166358	-1.25095	0.210954	0.430199	HYAL2	protein_coding
ENSG00000068024.17	1207.7	0.556947	0.133019	4.18698	2.82695e-05	0.000678275	HDAC4	protein_coding
ENSG00000068028.17	1297.74	-0.112555	0.109772	-1.02535	0.3052	0.535288	RASSF1	protein_coding
ENSG00000068078.20	4078.75	-1.86481	0.390166	-4.77954	1.75696e-06	7.36714e-05	FGFR3	protein_coding
ENSG00000068079.8	1940.64	-0.705092	0.274831	-2.56555	0.0103012	0.0590763	IFI35	protein_coding
ENSG00000068097.15	1156.91	0.216715	0.0953634	2.27251	0.0230555	0.103217	HEATR6	protein_coding
ENSG00000068120.15	2278.5	-0.120858	0.0965363	-1.25194	0.210591	0.429764	COASY	protein_coding
ENSG00000068137.15	1227.59	-0.091205	0.162434	-0.56149	0.574464	0.762277	PLEKHH3	protein_coding
ENSG00000068305.17	2193.04	0.0644129	0.139427	0.461983	0.644094	0.808458	MEF2A	protein_coding
ENSG00000068308.14	3290.89	0.0955451	0.0917149	1.04176	0.297522	0.527336	OTUD5	protein_coding
ENSG00000068323.17	4823.36	-0.141222	0.136376	-1.03554	0.300419	0.530376	TFE3	protein_coding
ENSG00000068354.16	903.463	0.0545812	0.101834	0.535982	0.591971	0.774458	TBC1D25	protein_coding
ENSG00000068366.20	1864.3	-0.0396377	0.196281	-0.201944	0.839961	0.921242	ACSL4	protein_coding
ENSG00000068383.19	687.877	0.409363	0.15719	2.60425	0.00920747	0.0546189	INPP5A	protein_coding
ENSG00000068394.11	1572.13	0.016881	0.112583	0.149943	0.880809	0.943223	GPKOW	protein_coding
ENSG00000068400.13	2254.88	0.174454	0.12968	1.34526	0.178541	0.390028	GRIPAP1	protein_coding
ENSG00000068438.15	1712.42	-0.0464489	0.110219	-0.421425	0.673445	0.826808	FTSJ1	protein_coding
ENSG00000068489.13	1130.84	0.0947064	0.178772	0.52976	0.596278	0.777502	PRR11	protein_coding
ENSG00000068615.19	1516.96	0.258192	0.279528	0.923671	0.355657	0.584613	REEP1	protein_coding
ENSG00000068650.18	2441.76	-0.0171018	0.199178	-0.0858617	0.931576	0.968228	ATP11A	protein_coding
ENSG00000068654.16	2757.88	0.268825	0.154828	1.73628	0.0825137	0.241329	POLR1A	protein_coding
ENSG00000068697.7	13093.1	-0.459741	0.169704	-2.70907	0.00674717	0.0440152	LAPTM4A	protein_coding
ENSG00000068724.17	1865.46	-0.410232	0.155533	-2.63759	0.0083497	0.0511515	TTC7A	protein_coding
ENSG00000068745.15	4514.38	0.0728216	0.125545	0.580042	0.561886	0.753026	IP6K2	protein_coding
ENSG00000068781.21	2.23976	0.856719	0.495429	1.72925	0.0837649	0.243465	STON1-GTF2A1L	protein_coding
ENSG00000068784.13	761.468	0.203738	0.104868	1.9428	0.05204	0.178996	SRBD1	protein_coding
ENSG00000068796.19	2690.98	0.435925	0.113308	3.84726	0.000119444	0.00212141	KIF2A	protein_coding
ENSG00000068831.19	633.115	-0.499871	0.226793	-2.20409	0.0275181	0.116324	RASGRP2	protein_coding
ENSG00000068878.15	2321.68	0.117624	0.125607	0.936444	0.349044	0.57812	PSME4	protein_coding
ENSG00000068885.15	721.995	-0.187108	0.132882	-1.40808	0.159108	0.363006	IFT80	protein_coding
ENSG00000068903.20	9898.16	0.7904	0.253284	3.12061	0.00180477	0.0166962	SIRT2	protein_coding
ENSG00000068912.14	3548.12	-0.209152	0.136818	-1.52869	0.12634	0.315094	ERLEC1	protein_coding
ENSG00000068971.14	2291.62	0.0564936	0.128718	0.438894	0.660738	0.818883	PPP2R5B	protein_coding
ENSG00000068976.14	516.464	-1.23732	0.432114	-2.86341	0.00419105	0.0310117	PYGM	protein_coding
ENSG00000068985.5	0.273448	-0.294234	0.909573	-0.323486	0.746327		PAGE1	protein_coding
ENSG00000069011.16	325.649	-0.0139564	0.504028	-0.0276897	0.97791	0.989457	PITX1	protein_coding
ENSG00000069018.19	22.1104	-0.605838	0.474607	-1.2765	0.201778	0.41951	TRPC7	protein_coding
ENSG00000069020.18	1004.62	-0.795059	0.200811	-3.95924	7.51883e-05	0.00146931	MAST4	protein_coding
ENSG00000069122.19	1517.05	-0.241922	0.213838	-1.13133	0.257916	0.484328	ADGRF5	protein_coding
ENSG00000069188.17	344.53	-0.561023	0.342066	-1.6401	0.100985	0.27451	SDK2	protein_coding
ENSG00000069206.15	0.515699	-0.847316	1.01221	-0.837097	0.402538		ADAM7	protein_coding
ENSG00000069248.12	2788.76	0.0451987	0.106517	0.424333	0.671323	0.825537	NUP133	protein_coding
ENSG00000069275.13	15854.3	-0.0113056	0.123202	-0.0917645	0.926885	0.966249	NUCKS1	protein_coding
ENSG00000069329.18	5425.98	-0.12437	0.0896605	-1.38712	0.165406	0.371801	VPS35	protein_coding
ENSG00000069345.12	3759.4	-0.153522	0.107234	-1.43165	0.152243	0.353466	DNAJA2	protein_coding
ENSG00000069399.15	1185.89	-1.43596	0.306317	-4.68781	2.76141e-06	0.000106109	BCL3	protein_coding
ENSG00000069424.15	1687.65	0.288193	0.269365	1.0699	0.284665	0.513411	KCNAB2	protein_coding
ENSG00000069431.11	533.94	-0.599598	0.314028	-1.90938	0.0562134	0.188657	ABCC9	protein_coding
ENSG00000069482.7	135.376	0.559651	0.55712	1.00454	0.315117	0.545237	GAL	protein_coding
ENSG00000069493.15	266.795	0.618716	0.198943	3.11001	0.00187079	0.0171833	CLEC2D	protein_coding
ENSG00000069509.6	937.57	-0.152293	0.135327	-1.12537	0.260433	0.486961	FUNDC1	protein_coding
ENSG00000069535.14	10650.7	-1.968	0.338145	-5.82	5.88493e-09	6.33033e-07	MAOB	protein_coding
ENSG00000069667.16	925.695	-0.21799	0.224239	-0.972134	0.330984	0.560697	RORA	protein_coding
ENSG00000069696.7	51.7195	0.0645482	0.333241	0.193698	0.846412	0.925093	DRD4	protein_coding
ENSG00000069702.11	650.044	-0.460681	0.299154	-1.53994	0.123574	0.310901	TGFBR3	protein_coding
ENSG00000069764.10	3.78652	0.42891	0.389356	1.10159	0.270641	0.498382	PLA2G10	protein_coding
ENSG00000069812.11	14.9494	-1.18492	0.43499	-2.72401	0.00644939	0.0425987	HES2	protein_coding
ENSG00000069849.11	5257.85	0.0603366	0.13768	0.438238	0.661214	0.818993	ATP1B3	protein_coding
ENSG00000069869.16	713.412	0.2897	0.163692	1.76978	0.0767634	0.230141	NEDD4	protein_coding
ENSG00000069943.10	274.537	-0.844747	0.15708	-5.37782	7.53912e-08	5.524e-06	PIGB	protein_coding
ENSG00000069956.12	2809.6	0.0159171	0.143211	0.111145	0.911502	0.958976	MAPK6	protein_coding
ENSG00000069966.19	920.708	-0.0231119	0.135729	-0.170279	0.864791	0.934959	GNB5	protein_coding
ENSG00000069974.16	616.563	-0.904357	0.283979	-3.18459	0.00144959	0.0141872	RAB27A	protein_coding
ENSG00000069998.12	2531.07	0.291524	0.190376	1.5313	0.125694	0.314127	HDHD5	protein_coding
ENSG00000070010.19	1851.19	0.162784	0.159104	1.02313	0.306247	0.536194	UFD1	protein_coding
ENSG00000070018.9	1499.89	0.925911	0.191373	4.83825	1.30986e-06	5.76567e-05	LRP6	protein_coding
ENSG00000070019.5	5.05976	-1.11176	0.372773	-2.98239	0.00286003	0.0235502	GUCY2C	protein_coding
ENSG00000070031.4	4.13098	-0.0227207	0.428882	-0.0529766	0.957751	0.980468	SCT	protein_coding
ENSG00000070047.13	1900.02	-0.452108	0.167404	-2.7007	0.00691929	0.0447463	PHRF1	protein_coding
ENSG00000070061.16	2125.68	0.254746	0.133297	1.91112	0.0559887	0.188278	ELP1	protein_coding
ENSG00000070081.17	1749.76	-0.34349	0.160493	-2.14022	0.0323371	0.129678	NUCB2	protein_coding
ENSG00000070087.14	14744.2	1.27144	0.2503	5.07965	3.78131e-07	2.11741e-05	PFN2	protein_coding
ENSG00000070159.14	146.168	0.0241159	0.464665	0.0518995	0.958609	0.980828	PTPN3	protein_coding
ENSG00000070182.21	128.977	-1.09901	0.419272	-2.62124	0.00876107	0.0528032	SPTB	protein_coding
ENSG00000070190.13	119.561	-0.108129	0.32129	-0.336546	0.736459	0.863792	DAPP1	protein_coding
ENSG00000070193.5	45.5465	-3.04672	0.773904	-3.93682	8.2567e-05	0.00158458	FGF10	protein_coding
ENSG00000070214.16	8606.11	0.830237	0.246419	3.36921	0.000753838	0.00857404	SLC44A1	protein_coding
ENSG00000070269.14	417.287	-0.121363	0.161239	-0.752691	0.451635	0.669826	TMEM260	protein_coding
ENSG00000070366.14	1294.13	0.0939202	0.181379	0.517813	0.604589	0.783532	SMG6	protein_coding
ENSG00000070367.16	2909.28	0.162764	0.124933	1.30282	0.192638	0.408598	EXOC5	protein_coding
ENSG00000070371.16	313.975	0.310744	0.173786	1.78808	0.0737628	0.224556	CLTCL1	protein_coding
ENSG00000070388.11	18.4509	-0.019152	0.34485	-0.0555372	0.95571	0.979633	FGF22	protein_coding
ENSG00000070404.10	862.356	-0.563045	0.268844	-2.09431	0.036232	0.140474	FSTL3	protein_coding
ENSG00000070413.20	6642.96	0.246078	0.160527	1.53294	0.125292	0.313729	DGCR2	protein_coding
ENSG00000070423.18	1543.18	0.084524	0.127535	0.66275	0.507491	0.713821	RNF126	protein_coding
ENSG00000070444.15	852.45	5.74109e-05	0.141954	0.000404432	0.999677	0.999734	MNT	protein_coding
ENSG00000070476.15	1306.39	-0.0325238	0.130944	-0.24838	0.80384	0.902478	ZXDC	protein_coding
ENSG00000070495.15	1253.04	-0.0235521	0.126024	-0.186886	0.85175	0.928113	JMJD6	protein_coding
ENSG00000070501.12	844.112	0.248554	0.185341	1.34106	0.179901	0.391798	POLB	protein_coding
ENSG00000070526.15	60.2222	0.411663	0.33837	1.21661	0.223754	0.445845	ST6GALNAC1	protein_coding
ENSG00000070540.13	755.465	-0.872219	0.202898	-4.29881	1.7172e-05	0.000455679	WIPI1	protein_coding
ENSG00000070601.10	78.6792	0.37763	0.323532	1.16721	0.243125	0.467873	FRMPD1	protein_coding
ENSG00000070610.14	3088.96	-0.194471	0.149643	-1.29957	0.193749	0.410136	GBA2	protein_coding
ENSG00000070614.15	6264.79	0.0370987	0.166039	0.223433	0.823198	0.91263	NDST1	protein_coding
ENSG00000070669.17	76.537	0.0653035	0.247191	0.264182	0.791639	0.895887	ASNS	protein_coding
ENSG00000070718.12	1572.82	0.163756	0.145732	1.12368	0.261149	0.487714	AP3M2	protein_coding
ENSG00000070729.14	11.6974	-0.778463	0.605058	-1.28659	0.198236	0.415705	CNGB1	protein_coding
ENSG00000070731.11	35.5313	-1.22595	0.470909	-2.60336	0.00923149	0.0547149	ST6GALNAC2	protein_coding
ENSG00000070748.19	26.8905	1.38659	0.690036	2.00944	0.0444902	0.161455	CHAT	protein_coding
ENSG00000070756.17	21971.5	0.39543	0.156877	2.52064	0.0117143	0.0648981	PABPC1	protein_coding
ENSG00000070759.17	172.177	0.0856224	0.17936	0.477378	0.633093	0.801185	TESK2	protein_coding
ENSG00000070761.8	1705.29	0.307918	0.160725	1.91581	0.0553888	0.186775	CFAP20	protein_coding
ENSG00000070770.10	1143.36	0.0287306	0.0904859	0.317515	0.750853	0.872265	CSNK2A2	protein_coding
ENSG00000070778.13	1141.07	-0.252701	0.189623	-1.33265	0.182647	0.395708	PTPN21	protein_coding
ENSG00000070785.17	1326.75	0.0289857	0.139628	0.207593	0.835547	0.918627	EIF2B3	protein_coding
ENSG00000070808.16	1486.47	-1.48754	0.500058	-2.97474	0.00293237	0.0240335	CAMK2A	protein_coding
ENSG00000070814.22	1414.41	0.00546339	0.149999	0.0364228	0.970945	0.986726	TCOF1	protein_coding
ENSG00000070831.17	13477.1	-0.0993804	0.148096	-0.671055	0.502185	0.709871	CDC42	protein_coding
ENSG00000070882.13	1859.07	-1.24055	0.231245	-5.36465	8.11042e-08	5.81028e-06	OSBPL3	protein_coding
ENSG00000070886.12	8.79947	0.156244	0.432588	0.361184	0.717962	0.853643	EPHA8	protein_coding
ENSG00000070915.10	4.31562	-0.281279	0.362642	-0.775637	0.437963	0.657735	SLC12A3	protein_coding
ENSG00000070950.10	847.139	-0.0849622	0.175106	-0.485205	0.627531	0.797254	RAD18	protein_coding
ENSG00000070961.16	3428.28	-0.475786	0.190742	-2.49439	0.0126174	0.0684789	ATP2B1	protein_coding
ENSG00000070985.13	2.69156	-0.797689	0.411682	-1.93764	0.0526677	0.180512	TRPM5	protein_coding
ENSG00000071051.14	2231.65	-0.0143132	0.156118	-0.0916818	0.926951	0.966249	NCK2	protein_coding
ENSG00000071054.16	11990.2	0.466528	0.154695	3.01579	0.00256307	0.0217287	MAP4K4	protein_coding
ENSG00000071073.13	1983.93	0.0547274	0.188202	0.290792	0.771211	0.884046	MGAT4A	protein_coding
ENSG00000071082.11	21078.6	-0.0321269	0.224253	-0.143262	0.886083	0.945844	RPL31	protein_coding
ENSG00000071127.17	14024.1	-0.4799	0.124778	-3.84603	0.000120047	0.00213062	WDR1	protein_coding
ENSG00000071189.21	2760.44	-0.240046	0.117352	-2.04552	0.0408032	0.152356	SNX13	protein_coding
ENSG00000071203.9	0.122007	0.170524	2.47199	0.0689825	0.945004		MS4A12	protein_coding
ENSG00000071205.12	416.843	0.0727767	0.207824	0.350184	0.726201	0.858019	ARHGAP10	protein_coding
ENSG00000071242.12	2793.72	-0.273154	0.221254	-1.23457	0.21699	0.43754	RPS6KA2	protein_coding
ENSG00000071243.16	1074.3	0.18671	0.147737	1.2638	0.206303	0.424603	ING3	protein_coding
ENSG00000071246.11	2427.33	0.228971	0.19432	1.17832	0.238669	0.462592	VASH1	protein_coding
ENSG00000071282.12	917.04	-0.699748	0.239522	-2.92144	0.0034842	0.0271751	LMCD1	protein_coding
ENSG00000071462.12	4090.2	-0.376779	0.111238	-3.38714	0.000706243	0.00818668	BUD23	protein_coding
ENSG00000071537.14	3965.98	-0.0772641	0.142946	-0.540512	0.588844	0.772881	SEL1L	protein_coding
ENSG00000071539.14	585.572	0.0131593	0.234381	0.0561449	0.955226	0.979471	TRIP13	protein_coding
ENSG00000071553.18	10464.7	-0.217176	0.106125	-2.04642	0.0407153	0.152156	ATP6AP1	protein_coding
ENSG00000071564.17	4503.41	0.413823	0.181394	2.28136	0.0225274	0.101711	TCF3	protein_coding
ENSG00000071575.11	8689.49	-0.982668	0.270084	-3.63838	0.000274359	0.00399078	TRIB2	protein_coding
ENSG00000071626.17	2362.58	0.109209	0.135883	0.803699	0.421571	0.644132	DAZAP1	protein_coding
ENSG00000071655.18	3469.06	0.096877	0.148858	0.650803	0.515174	0.719481	MBD3	protein_coding
ENSG00000071677.1	0.094939	-0.186113	2.74016	-0.0679205	0.945849		PRLH	protein_coding
ENSG00000071794.16	981.501	0.243453	0.174094	1.3984	0.161992	0.367046	HLTF	protein_coding
ENSG00000071859.15	3009.34	-0.0710323	0.115993	-0.612383	0.540284	0.737947	FAM50A	protein_coding
ENSG00000071889.17	2505.91	-0.229329	0.118844	-1.92966	0.0536487	0.182877	FAM3A	protein_coding
ENSG00000071894.17	3167.91	0.121497	0.190217	0.638725	0.523002	0.725049	CPSF1	protein_coding
ENSG00000071909.19	23.8836	0.190696	0.349661	0.545375	0.585496	0.770274	MYO3B	protein_coding
ENSG00000071967.12	5093.16	-0.845933	0.243524	-3.47371	0.000513316	0.00637764	CYBRD1	protein_coding
ENSG00000071991.9	229.517	-0.928161	0.55619	-1.66878	0.0951601	0.264487	CDH19	protein_coding
ENSG00000071994.11	2084.43	-0.166181	0.176134	-0.943489	0.345431	0.574705	PDCD2	protein_coding
ENSG00000072041.17	171.744	-1.34223	0.545082	-2.46244	0.0137996	0.0730543	SLC6A15	protein_coding
ENSG00000072042.13	4509.43	-0.0997108	0.143168	-0.696463	0.486139	0.697582	RDH11	protein_coding
ENSG00000072062.15	5184.3	-0.312517	0.115757	-2.69977	0.00693884	0.0448418	PRKACA	protein_coding
ENSG00000072071.16	4364.65	0.21549	0.19683	1.0948	0.273604	0.501209	ADGRL1	protein_coding
ENSG00000072080.11	0.328492	0.205112	1.22574	0.167337	0.867105		SPP2	protein_coding
ENSG00000072110.15	12862.5	-1.2286	0.261752	-4.69374	2.68252e-06	0.000103414	ACTN1	protein_coding
ENSG00000072121.17	1597.16	-0.0419764	0.175338	-0.239403	0.810793	0.906431	ZFYVE26	protein_coding
ENSG00000072133.11	111.922	1.79302	0.482346	3.71729	0.000201371	0.00316031	RPS6KA6	protein_coding
ENSG00000072134.15	2133.99	-0.014365	0.231963	-0.061928	0.95062	0.977257	EPN2	protein_coding
ENSG00000072135.13	2678.36	-0.544062	0.132182	-4.116	3.85499e-05	0.000859661	PTPN18	protein_coding
ENSG00000072163.20	2192.58	0.410737	0.497701	0.825268	0.409219	0.63296	LIMS2	protein_coding
ENSG00000072182.13	1875.26	-0.154929	0.511596	-0.302835	0.762016	0.878771	ASIC4	protein_coding
ENSG00000072195.15	2340.85	-0.000410567	0.197133	-0.00208269	0.998338	0.999204	SPEG	protein_coding
ENSG00000072201.14	429.975	0.636198	0.302814	2.10095	0.035645	0.138838	LNX1	protein_coding
ENSG00000072210.19	4636.24	0.109687	0.14663	0.748057	0.454426	0.672021	ALDH3A2	protein_coding
ENSG00000072274.13	6026.44	-0.944264	0.206609	-4.57029	4.8704e-06	0.000169827	TFRC	protein_coding
ENSG00000072310.17	3907.8	-0.708854	0.220838	-3.20984	0.0013281	0.0132622	SREBF1	protein_coding
ENSG00000072315.3	9.12938	1.77475	0.5093	3.48468	0.000492723	0.00619473	TRPC5	protein_coding
ENSG00000072364.13	4212.55	0.231948	0.126735	1.83019	0.0672218	0.211996	AFF4	protein_coding
ENSG00000072401.15	704.558	0.360081	0.113203	3.18085	0.00146844	0.0143202	UBE2D1	protein_coding
ENSG00000072415.10	1984.03	-0.247046	0.156444	-1.57913	0.114306	0.296335	MPP5	protein_coding
ENSG00000072422.17	667.185	0.0886717	0.156689	0.565908	0.571456	0.759809	RHOBTB1	protein_coding
ENSG00000072501.19	3991.69	0.0455055	0.168132	0.270653	0.786658	0.893337	SMC1A	protein_coding
ENSG00000072506.13	4101.64	-0.0637173	0.138114	-0.461339	0.644555	0.808671	HSD17B10	protein_coding
ENSG00000072518.21	1935.18	0.138266	0.107766	1.28302	0.199483	0.416994	MARK2	protein_coding
ENSG00000072571.20	403.48	0.162523	0.270222	0.601441	0.547546	0.743694	HMMR	protein_coding
ENSG00000072609.18	1435.56	0.17237	0.112846	1.52748	0.126642	0.315594	CHFR	protein_coding
ENSG00000072657.9	27.8783	-1.14022	0.577076	-1.97586	0.0481705	0.170305	TRHDE	protein_coding
ENSG00000072682.19	1103.35	-1.17186	0.310912	-3.7691	0.00016384	0.00269438	P4HA2	protein_coding
ENSG00000072694.21	547.575	-1.12132	0.454691	-2.46612	0.0136585	0.0725895	FCGR2B	protein_coding
ENSG00000072736.19	573.662	0.0203816	0.164559	0.123856	0.90143	0.954252	NFATC3	protein_coding
ENSG00000072756.17	763.529	0.159493	0.10873	1.46687	0.142412	0.339353	TRNT1	protein_coding
ENSG00000072778.20	9028.84	-0.347597	0.13654	-2.54575	0.0109043	0.0614204	ACADVL	protein_coding
ENSG00000072786.13	1723	-0.179446	0.183601	-0.977371	0.328386	0.558127	STK10	protein_coding
ENSG00000072803.17	4048.04	0.128712	0.109044	1.18036	0.237855	0.461699	FBXW11	protein_coding
ENSG00000072818.12	256.306	-0.714587	0.215638	-3.31383	0.000920272	0.0100026	ACAP1	protein_coding
ENSG00000072832.15	9025.65	0.668253	0.252285	2.6488	0.0080777	0.0500122	CRMP1	protein_coding
ENSG00000072840.13	615.69	-1.12706	0.298794	-3.77203	0.000161928	0.00266913	EVC	protein_coding
ENSG00000072849.11	1929.61	-0.164693	0.108331	-1.52028	0.128441	0.318293	DERL2	protein_coding
ENSG00000072858.11	302.714	-0.355986	0.361983	-0.983436	0.325393	0.555266	SIDT1	protein_coding
ENSG00000072864.16	1387.55	-0.116055	0.130912	-0.886508	0.375344	0.601931	NDE1	protein_coding
ENSG00000072952.19	1251.36	0.588632	0.254887	2.30938	0.0209222	0.096916	IRAG1	protein_coding
ENSG00000072954.7	1122.43	-0.332986	0.250834	-1.32751	0.184339	0.397563	TMEM38A	protein_coding
ENSG00000072958.9	4395.11	-0.147441	0.107951	-1.36581	0.171998	0.3809	AP1M1	protein_coding
ENSG00000073008.15	1072.83	-0.649071	0.168795	-3.84532	0.000120396	0.00213574	PVR	protein_coding
ENSG00000073050.12	1261.89	-0.319821	0.126012	-2.53803	0.0111477	0.0624074	XRCC1	protein_coding
ENSG00000073060.16	2667.92	0.207274	0.158723	1.30589	0.191591	0.407086	SCARB1	protein_coding
ENSG00000073067.14	4.62261	0.206186	0.451938	0.456225	0.648228	0.811202	CYP2W1	protein_coding
ENSG00000073111.14	1726.34	0.0704152	0.268718	0.262041	0.79329	0.896515	MCM2	protein_coding
ENSG00000073146.16	40.8899	-0.383534	0.273179	-1.40396	0.16033	0.364892	MOV10L1	protein_coding
ENSG00000073150.14	213.676	-0.338652	0.263831	-1.28359	0.199284	0.416792	PANX2	protein_coding
ENSG00000073169.14	739.776	-0.000580875	0.17558	-0.00330832	0.99736	0.998743	SELENOO	protein_coding
ENSG00000073282.14	60.2984	-1.93934	0.556535	-3.48467	0.000492753	0.00619473	TP63	protein_coding
ENSG00000073331.18	568.822	-0.705375	0.285152	-2.47368	0.0133728	0.0714897	ALPK1	protein_coding
ENSG00000073350.14	232.009	-0.318551	0.253191	-1.25815	0.208339	0.426981	LLGL2	protein_coding
ENSG00000073417.15	1499.92	0.515611	0.152667	3.37737	0.000731834	0.00838718	PDE8A	protein_coding
ENSG00000073464.13	1227.97	0.335796	0.212381	1.5811	0.113855	0.295448	CLCN4	protein_coding
ENSG00000073536.18	901.553	0.111958	0.125171	0.894444	0.371085	0.59813	NLE1	protein_coding
ENSG00000073578.17	283.25	-0.0728561	0.109527	-0.665189	0.505929	0.713085	SDHA	protein_coding
ENSG00000073584.20	413.88	0.300176	0.141169	2.12635	0.0334741	0.132793	SMARCE1	protein_coding
ENSG00000073598.6	7.07587	0.0659791	0.258208	0.255527	0.798316	0.899415	FNDC8	protein_coding
ENSG00000073605.18	260.993	0.702286	0.288501	2.43426	0.0149224	0.0770954	GSDMB	protein_coding
ENSG00000073614.13	1836.2	0.0432749	0.126699	0.341557	0.732685	0.861491	KDM5A	protein_coding
ENSG00000073670.14	314.228	0.344325	0.309381	1.11295	0.26573	0.493045	ADAM11	protein_coding
ENSG00000073711.11	506.107	0.761226	0.259192	2.93692	0.00331493	0.0262274	PPP2R3A	protein_coding
ENSG00000073712.15	6291.95	-0.412225	0.200126	-2.05983	0.0394149	0.148693	FERMT2	protein_coding
ENSG00000073734.10	11.3908	-1.43677	0.667286	-2.15315	0.0313067	0.126753	ABCB11	protein_coding
ENSG00000073737.17	173.353	1.61764	0.492557	3.28416	0.00102287	0.0108641	DHRS9	protein_coding
ENSG00000073754.6	31.725	1.54205	0.650106	2.372	0.017692	0.0869492	CD5L	protein_coding
ENSG00000073756.12	715.759	0.98654	0.502565	1.96301	0.049645	0.173629	PTGS2	protein_coding
ENSG00000073792.16	879.275	-1.48218	0.440686	-3.36334	0.000770046	0.00871192	IGF2BP2	protein_coding
ENSG00000073803.14	2090.93	0.0754632	0.169311	0.445708	0.655808	0.816128	MAP3K13	protein_coding
ENSG00000073849.16	4330.68	0.36043	0.253265	1.42313	0.154697	0.357079	ST6GAL1	protein_coding
ENSG00000073861.3	21.7418	0.86156	0.367932	2.34163	0.0192	0.0916121	TBX21	protein_coding
ENSG00000073905.8	46.5345	-0.326178	0.165916	-1.96592	0.0493073	0.172839	VDAC1P1	processed_pseudogene
ENSG00000073910.22	1247.05	1.0605	0.190738	5.56	2.69771e-08	2.30609e-06	FRY	protein_coding
ENSG00000073921.18	7598.52	-0.0247855	0.103237	-0.240082	0.810266	0.906099	PICALM	protein_coding
ENSG00000073969.18	2940.57	0.14091	0.141041	0.999077	0.317757	0.547469	NSF	protein_coding
ENSG00000074047.22	616.261	-0.817761	0.339307	-2.41009	0.0159485	0.0808822	GLI2	protein_coding
ENSG00000074054.20	3796.48	0.476196	0.157706	3.01952	0.00253173	0.0215742	CLASP1	protein_coding
ENSG00000074071.15	1913.54	-0.0846917	0.137312	-0.616784	0.537377	0.735612	MRPS34	protein_coding
ENSG00000074181.9	6298.46	-0.645246	0.264157	-2.44266	0.0145794	0.0758883	NOTCH3	protein_coding
ENSG00000074201.9	4625.07	0.197738	0.114976	1.71982	0.0854648	0.246604	CLNS1A	protein_coding
ENSG00000074211.14	784.914	0.704116	0.468673	1.50236	0.133004	0.325322	PPP2R2C	protein_coding
ENSG00000074219.14	1113.96	0.0941436	0.314037	0.299785	0.764341	0.880329	TEAD2	protein_coding
ENSG00000074266.22	959.651	0.16079	0.0951783	1.68935	0.091152	0.256989	EED	protein_coding
ENSG00000074276.10	66.2829	0.794841	0.33739	2.35585	0.0184803	0.0894813	CDHR2	protein_coding
ENSG00000074317.11	956.234	-0.0482031	0.506742	-0.0951236	0.924217	0.964608	SNCB	protein_coding
ENSG00000074319.13	2908.23	0.16512	0.112275	1.47067	0.141381	0.33798	TSG101	protein_coding
ENSG00000074356.17	1743.56	0.171569	0.118702	1.44537	0.148354	0.347739	NCBP3	protein_coding
ENSG00000074370.18	247.934	-0.52606	0.283541	-1.85532	0.0635503	0.204552	ATP2A3	protein_coding
ENSG00000074410.14	4814.49	-1.52585	0.421705	-3.61829	0.000296551	0.00422842	CA12	protein_coding
ENSG00000074416.14	4950.48	-0.173225	0.193971	-0.893049	0.371831	0.598766	MGLL	protein_coding
ENSG00000074527.13	436.816	2.27658	0.369375	6.16332	7.1236e-10	1.04608e-07	NTN4	protein_coding
ENSG00000074582.15	1258.78	0.162842	0.113276	1.43757	0.150556	0.351106	BCS1L	protein_coding
ENSG00000074590.13	1069.32	0.361939	0.209296	1.72932	0.0837523	0.243465	NUAK1	protein_coding
ENSG00000074603.19	2039.09	0.103295	0.124441	0.830071	0.406499	0.630392	DPP8	protein_coding
ENSG00000074621.14	372.387	-0.183702	0.191257	-0.960497	0.336805	0.566446	SLC24A1	protein_coding
ENSG00000074657.14	5363.01	0.143613	0.159018	0.903122	0.366461	0.594066	ZNF532	protein_coding
ENSG00000074660.16	563.159	-0.341124	0.183903	-1.85491	0.0636088	0.204647	SCARF1	protein_coding
ENSG00000074695.6	4235.85	-0.442898	0.181777	-2.43649	0.0148306	0.0767558	LMAN1	protein_coding
ENSG00000074696.13	7460.68	0.154277	0.120596	1.27929	0.200794	0.418506	HACD3	protein_coding
ENSG00000074706.13	193.513	0.881982	0.308948	2.85479	0.00430654	0.0316266	IPCEF1	protein_coding
ENSG00000074755.15	2305.91	0.155766	0.166535	0.935331	0.349618	0.578771	ZZEF1	protein_coding
ENSG00000074771.4	4.33121	-1.07225	0.725607	-1.47773	0.139481	0.334819	NOX3	protein_coding
ENSG00000074800.16	69830.3	-0.551105	0.169313	-3.25496	0.0011341	0.0118151	ENO1	protein_coding
ENSG00000074803.20	16.9833	0.0925396	0.27743	0.33356	0.738711	0.865032	SLC12A1	protein_coding
ENSG00000074842.8	3876.03	-0.369559	0.178963	-2.065	0.0389229	0.147529	MYDGF	protein_coding
ENSG00000074855.11	1679.34	0.188258	0.236038	0.797577	0.425116	0.647175	ANO8	protein_coding
ENSG00000074935.14	664.867	0.374648	0.17491	2.14195	0.0321976	0.129339	TUBE1	protein_coding
ENSG00000074964.17	3151.75	0.445254	0.17466	2.54925	0.0107954	0.0609715	ARHGEF10L	protein_coding
ENSG00000074966.11	11.2765	-0.920748	0.39612	-2.32441	0.0201033	0.0945205	TXK	protein_coding
ENSG00000075035.10	82.807	0.954049	0.579744	1.64564	0.0998384	0.272613	WSCD2	protein_coding
ENSG00000075043.19	4216.84	0.199217	0.427218	0.466312	0.640992	0.806367	KCNQ2	protein_coding
ENSG00000075073.15	30.0356	-0.0114077	0.223733	-0.0509881	0.959335	0.980983	TACR2	protein_coding
ENSG00000075089.9	1274.07	0.0474782	0.124553	0.381191	0.703062	0.84463	ACTR6	protein_coding
ENSG00000075131.10	436.283	-0.296694	0.133943	-2.21509	0.0267542	0.114145	TIPIN	protein_coding
ENSG00000075142.14	14655.5	-0.185152	0.205628	-0.900422	0.367896	0.59528	SRI	protein_coding
ENSG00000075151.21	4012.53	0.112581	0.132424	0.850156	0.395238	0.620219	EIF4G3	protein_coding
ENSG00000075188.9	604.862	-0.142337	0.151677	-0.938427	0.348025	0.577123	NUP37	protein_coding
ENSG00000075213.11	694.309	-1.10315	0.493009	-2.23759	0.0252475	0.109903	SEMA3A	protein_coding
ENSG00000075218.19	671.039	0.125568	0.280286	0.447997	0.654155	0.814984	GTSE1	protein_coding
ENSG00000075223.14	690.79	-0.287145	0.473214	-0.606798	0.543985	0.740859	SEMA3C	protein_coding
ENSG00000075234.17	1449.12	-0.724711	0.17156	-4.22424	2.39747e-05	0.00059667	TTC38	protein_coding
ENSG00000075239.14	2077.79	0.27793	0.122768	2.26386	0.0235829	0.104823	ACAT1	protein_coding
ENSG00000075240.17	1805.61	-0.37926	0.171772	-2.20793	0.0272491	0.115573	GRAMD4	protein_coding
ENSG00000075275.18	694.114	-1.70225	0.409506	-4.15683	3.22687e-05	0.000749129	CELSR1	protein_coding
ENSG00000075290.8	2.37558	0.916002	0.384571	2.38188	0.0172246	0.0853272	WNT8B	protein_coding
ENSG00000075292.19	2820.64	0.346279	0.143727	2.40928	0.0159839	0.0809487	ZNF638	protein_coding
ENSG00000075303.13	1097.59	-0.175639	0.128596	-1.36581	0.171997	0.3809	SLC25A40	protein_coding
ENSG00000075336.12	1317.98	0.0620456	0.10763	0.576474	0.564295	0.754838	TIMM21	protein_coding
ENSG00000075340.23	2772	0.646412	0.261334	2.4735	0.0133795	0.0715152	ADD2	protein_coding
ENSG00000075388.4	0.125791	0.0156056	1.68306	0.00927214	0.992602		FGF4	protein_coding
ENSG00000075391.17	1042.75	0.441154	0.163719	2.69459	0.0070476	0.0453284	RASAL2	protein_coding
ENSG00000075399.14	1221.81	-0.157372	0.154482	-1.0187	0.308344	0.538426	VPS9D1	protein_coding
ENSG00000075407.18	583.93	0.606682	0.200182	3.03065	0.00244026	0.0209817	ZNF37A	protein_coding
ENSG00000075413.19	3516.48	-0.000424614	0.127579	-0.00332825	0.997344	0.998743	MARK3	protein_coding
ENSG00000075415.13	14376.2	0.0506952	0.108521	0.467145	0.640396	0.806047	SLC25A3	protein_coding
ENSG00000075420.13	2257.32	-0.768567	0.223188	-3.44359	0.000574038	0.00698357	FNDC3B	protein_coding
ENSG00000075426.12	4232.8	-0.637025	0.279865	-2.27618	0.022835	0.102612	FOSL2	protein_coding
ENSG00000075429.9	325.659	-2.21091	0.587763	-3.76157	0.00016885	0.0027537	CACNG5	protein_coding
ENSG00000075461.6	4091.01	0.538595	0.40024	1.34568	0.178407	0.389851	CACNG4	protein_coding
ENSG00000075539.15	2370.67	0.150814	0.141814	1.06347	0.287571	0.516555	FRYL	protein_coding
ENSG00000075568.17	3215.98	-0.342746	0.141761	-2.41777	0.0156159	0.0795857	TMEM131	protein_coding
ENSG00000075618.18	16602	-0.390393	0.201563	-1.93683	0.0527667	0.180793	FSCN1	protein_coding
ENSG00000075624.17	301137	-0.479934	0.131195	-3.65817	0.000254019	0.00376297	ACTB	protein_coding
ENSG00000075643.6	130.856	-1.6244	0.438239	-3.70665	0.000210017	0.00325987	MOCOS	protein_coding
ENSG00000075651.16	433.047	-0.252463	0.284313	-0.887977	0.374553	0.60129	PLD1	protein_coding
ENSG00000075673.12	7.02771	-0.251976	0.544912	-0.462416	0.643783	0.808306	ATP12A	protein_coding
ENSG00000075702.18	727.87	0.244805	0.294392	0.831561	0.405657	0.629796	WDR62	protein_coding
ENSG00000075711.21	2728.52	-0.21082	0.128384	-1.6421	0.100569	0.27387	DLG1	protein_coding
ENSG00000075785.14	15188.8	-0.139264	0.0979113	-1.42235	0.154925	0.357303	RAB7A	protein_coding
ENSG00000075790.12	23.7903	-0.302077	0.178282	-1.69438	0.0901939	0.255214	BCAP29	protein_coding
ENSG00000075826.17	416.662	1.41443	0.292993	4.82754	1.38231e-06	6.03204e-05	SEC31B	protein_coding
ENSG00000075856.12	2089.1	0.177792	0.0882808	2.01393	0.0440166	0.160211	SART3	protein_coding
ENSG00000075884.14	327.253	-0.470986	0.254964	-1.84726	0.0647091	0.206758	ARHGAP15	protein_coding
ENSG00000075886.11	15.3948	0.445799	0.254134	1.75419	0.0793976	0.235293	TUBA3D	protein_coding
ENSG00000075891.22	20.4082	-1.67133	0.691445	-2.41715	0.0156424	0.0796754	PAX2	protein_coding
ENSG00000075914.13	920.114	0.377214	0.106804	3.53183	0.000412687	0.00543341	EXOSC7	protein_coding
ENSG00000075945.13	3295.63	0.194294	0.104928	1.85169	0.0640707	0.205464	KIFAP3	protein_coding
ENSG00000075975.17	1814.96	0.156744	0.0860845	1.82081	0.0686355	0.214824	MKRN2	protein_coding
ENSG00000076003.5	2711.99	-0.0696914	0.179538	-0.388171	0.69789	0.841764	MCM6	protein_coding
ENSG00000076043.11	1107.47	-0.423919	0.17277	-2.45366	0.0141411	0.0742678	REXO2	protein_coding
ENSG00000076053.12	986.537	0.0668179	0.150635	0.443574	0.65735	0.816956	RBM7	protein_coding
ENSG00000076067.13	1350.84	-0.00375017	0.136014	-0.0275719	0.978004	0.989467	RBMS2	protein_coding
ENSG00000076108.12	2651.79	0.175619	0.153479	1.14425	0.252519	0.478279	BAZ2A	protein_coding
ENSG00000076201.15	3536.5	0.168758	0.146759	1.1499	0.250186	0.475719	PTPN23	protein_coding
ENSG00000076242.16	2190.9	0.0969494	0.0909951	1.06544	0.286679	0.515395	MLH1	protein_coding
ENSG00000076248.11	2296.51	0.0939991	0.129502	0.725848	0.467932	0.682244	UNG	protein_coding
ENSG00000076258.10	157.117	-0.397746	0.210495	-1.88957	0.0588149	0.194656	FMO4	protein_coding
ENSG00000076321.11	1031.76	0.231662	0.109592	2.11385	0.0345282	0.135622	KLHL20	protein_coding
ENSG00000076344.16	398.361	0.487694	0.393336	1.23989	0.215016	0.434948	RGS11	protein_coding
ENSG00000076351.13	386.668	-0.21724	0.163289	-1.3304	0.183387	0.396451	SLC46A1	protein_coding
ENSG00000076356.7	2033.76	0.05211	0.214054	0.243443	0.807662	0.904645	PLXNA2	protein_coding
ENSG00000076382.17	963.153	0.380455	0.245422	1.55021	0.121092	0.306959	SPAG5	protein_coding
ENSG00000076513.17	1635.46	0.532486	0.104555	5.0929	3.52627e-07	2.00312e-05	ANKRD13A	protein_coding
ENSG00000076554.15	2225.13	-0.500576	0.250906	-1.99507	0.046035	0.165064	TPD52	protein_coding
ENSG00000076555.15	735.45	-0.444461	0.215635	-2.06117	0.0392867	0.148394	ACACB	protein_coding
ENSG00000076604.15	4439.64	0.042575	0.275919	0.154302	0.877371	0.941399	TRAF4	protein_coding
ENSG00000076641.4	1766.3	0.382163	0.131676	2.9023	0.00370436	0.0283331	PAG1	protein_coding
ENSG00000076650.7	517.57	-0.0319283	0.135737	-0.235222	0.814037	0.90822	GPATCH1	protein_coding
ENSG00000076662.10	22.9344	-0.515983	0.27668	-1.86491	0.0621935	0.201855	ICAM3	protein_coding
ENSG00000076685.19	806.854	0.626945	0.141916	4.41772	9.97482e-06	0.000297396	NT5C2	protein_coding
ENSG00000076706.17	7069.19	-0.235213	0.206317	-1.14006	0.254262	0.480206	MCAM	protein_coding
ENSG00000076716.9	1931.89	-1.16739	0.255441	-4.57008	4.8755e-06	0.000169827	GPC4	protein_coding
ENSG00000076770.14	466.977	-0.34755	0.225475	-1.54142	0.123215	0.310495	MBNL3	protein_coding
ENSG00000076826.10	254.306	0.739524	0.490288	1.50835	0.131466	0.322714	CAMSAP3	protein_coding
ENSG00000076864.19	2039.78	-0.25318	0.30025	-0.84323	0.3991	0.623546	RAP1GAP	protein_coding
ENSG00000076924.12	2673.65	0.102849	0.140742	0.730759	0.464926	0.680159	XAB2	protein_coding
ENSG00000076928.18	3226.98	-0.226352	0.143383	-1.57865	0.114417	0.296451	ARHGEF1	protein_coding
ENSG00000076944.16	448.694	-0.229254	0.250777	-0.914172	0.360626	0.589302	STXBP2	protein_coding
ENSG00000076984.18	1312.35	0.0744783	0.127158	0.585715	0.558067	0.750745	MAP2K7	protein_coding
ENSG00000077009.13	2.03801	-0.0371683	0.466059	-0.0797501	0.936436	0.970438	NMRK2	protein_coding
ENSG00000077044.11	1835.77	0.285111	0.169811	1.67899	0.0931535	0.260671	DGKD	protein_coding
ENSG00000077063.11	1071.83	1.10989	0.248212	4.47156	7.76522e-06	0.00024643	CTTNBP2	protein_coding
ENSG00000077080.10	377.484	0.607614	0.553013	1.09873	0.271884	0.499573	ACTL6B	protein_coding
ENSG00000077092.19	401.173	0.409334	0.267593	1.52969	0.126093	0.3147	RARB	protein_coding
ENSG00000077097.15	7123.6	0.512572	0.155112	3.30453	0.000951347	0.0102678	TOP2B	protein_coding
ENSG00000077147.16	4898.69	0.178448	0.107329	1.66263	0.0963858	0.266972	TM9SF3	protein_coding
ENSG00000077150.20	874.857	-0.126636	0.200361	-0.632041	0.52736	0.728481	NFKB2	protein_coding
ENSG00000077152.11	909.192	0.63097	0.275811	2.28769	0.0221556	0.100666	UBE2T	protein_coding
ENSG00000077157.22	1434.86	0.350467	0.192202	1.82342	0.0682391	0.214101	PPP1R12B	protein_coding
ENSG00000077232.18	4109.16	-0.241223	0.106228	-2.27081	0.0231584	0.103495	DNAJC10	protein_coding
ENSG00000077235.18	4746.94	-0.0348447	0.146696	-0.23753	0.812245	0.907166	GTF3C1	protein_coding
ENSG00000077238.14	1303.6	-0.559924	0.263556	-2.12449	0.0336288	0.133094	IL4R	protein_coding
ENSG00000077254.14	3286.78	0.115275	0.100732	1.14437	0.25247	0.478237	USP33	protein_coding
ENSG00000077264.15	501.907	0.969345	0.406733	2.38324	0.0171608	0.0852023	PAK3	protein_coding
ENSG00000077274.9	80.5098	-3.00531	0.697495	-4.30873	1.64198e-05	0.000439892	CAPN6	protein_coding
ENSG00000077279.19	2174.71	1.13411	0.560026	2.0251	0.0428574	0.157614	DCX	protein_coding
ENSG00000077312.9	1923.47	0.141251	0.115857	1.21919	0.222774	0.444532	SNRPA	protein_coding
ENSG00000077327.16	15.9362	0.309307	0.425193	0.727451	0.46695	0.681373	SPAG6	protein_coding
ENSG00000077348.9	832.871	0.265136	0.184652	1.43587	0.15104	0.351888	EXOSC5	protein_coding
ENSG00000077380.16	5726.44	0.0351411	0.0945628	0.371617	0.710178	0.848665	DYNC1I2	protein_coding
ENSG00000077420.16	1792.07	0.101221	0.281265	0.359877	0.718939	0.854093	APBB1IP	protein_coding
ENSG00000077454.16	463.675	-0.125732	0.15256	-0.824143	0.409858	0.633578	LRCH4	protein_coding
ENSG00000077458.13	752.428	0.469258	0.121891	3.84982	0.000118203	0.00210846	FAM76B	protein_coding
ENSG00000077463.15	1040.81	-0.0637795	0.123904	-0.514747	0.60673	0.784859	SIRT6	protein_coding
ENSG00000077498.9	0.386318	0.583726	0.784772	0.743817	0.456987		TYR	protein_coding
ENSG00000077514.9	1004.75	0.114785	0.11207	1.02423	0.305729	0.535816	POLD3	protein_coding
ENSG00000077522.14	1182.16	-0.133669	0.293222	-0.455864	0.648488	0.811439	ACTN2	protein_coding
ENSG00000077549.19	11876.9	0.0473936	0.113261	0.418444	0.675622	0.827947	CAPZB	protein_coding
ENSG00000077585.14	2858.3	0.122584	0.221261	0.554027	0.579561	0.7656	GPR137B	protein_coding
ENSG00000077616.11	199.99	0.274069	0.394868	0.694076	0.487634	0.698699	NAALAD2	protein_coding
ENSG00000077684.16	1290.13	0.480694	0.15228	3.15664	0.001596	0.0152408	JADE1	protein_coding
ENSG00000077713.19	655.98	-1.33515	0.232892	-5.73289	9.87345e-09	9.73318e-07	SLC25A43	protein_coding
ENSG00000077721.16	4474.27	-0.0528354	0.141768	-0.372688	0.709381	0.848342	UBE2A	protein_coding
ENSG00000077782.21	5649.1	-1.42243	0.241295	-5.89498	3.74735e-09	4.3058e-07	FGFR1	protein_coding
ENSG00000077800.13	3.06777	-0.0997786	0.37872	-0.263463	0.792194	0.895959	FKBP6	protein_coding
ENSG00000077935.17	9.661	-0.497411	0.402837	-1.23477	0.216916	0.437442	SMC1B	protein_coding
ENSG00000077942.19	4433.8	-1.3759	0.460929	-2.98505	0.00283529	0.0234114	FBLN1	protein_coding
ENSG00000077943.8	191.034	-0.725158	0.305691	-2.37219	0.0176828	0.0869161	ITGA8	protein_coding
ENSG00000077984.6	82.4288	-0.792048	0.358736	-2.20789	0.0272522	0.115573	CST7	protein_coding
ENSG00000078018.20	14472.2	0.700525	0.272477	2.57095	0.010142	0.0584281	MAP2	protein_coding
ENSG00000078043.16	1644.01	0.0429272	0.108994	0.393847	0.693694	0.839482	PIAS2	protein_coding
ENSG00000078053.17	905.151	0.191126	0.330801	0.577768	0.563421	0.754254	AMPH	protein_coding
ENSG00000078061.13	2716.05	-0.237867	0.107934	-2.20383	0.0275364	0.11636	ARAF	protein_coding
ENSG00000078070.13	1436.05	-0.0662635	0.116541	-0.568583	0.569639	0.758516	MCCC1	protein_coding
ENSG00000078081.8	81.7844	-0.809309	0.306795	-2.63795	0.00834096	0.0511146	LAMP3	protein_coding
ENSG00000078098.14	292.936	-1.72429	0.465721	-3.70241	0.00021356	0.00330326	FAP	protein_coding
ENSG00000078114.19	2547.64	0.090524	0.333122	0.271744	0.785819	0.892864	NEBL	protein_coding
ENSG00000078124.12	2216.05	0.0215747	0.124865	0.172784	0.862821	0.934098	ACER3	protein_coding
ENSG00000078140.14	3363.56	0.1558	0.077814	2.00222	0.0452616	0.163267	UBE2K	protein_coding
ENSG00000078142.13	1982.25	0.0892321	0.0970351	0.919586	0.357789	0.5867	PIK3C3	protein_coding
ENSG00000078177.14	527.93	0.232321	0.14749	1.57516	0.115219	0.297789	N4BP2	protein_coding
ENSG00000078237.7	482.148	-0.355687	0.152829	-2.32735	0.0199466	0.0939711	TIGAR	protein_coding
ENSG00000078246.17	1411.17	-0.0178103	0.145657	-0.122276	0.902681	0.954662	TULP3	protein_coding
ENSG00000078269.15	1083.49	-0.70557	0.307681	-2.29319	0.0218373	0.0997448	SYNJ2	protein_coding
ENSG00000078295.17	3456.9	1.37229	0.343801	3.99153	6.56485e-05	0.00131632	ADCY2	protein_coding
ENSG00000078304.19	5195.76	0.0997799	0.105322	0.947375	0.343448	0.57306	PPP2R5C	protein_coding
ENSG00000078319.10	997.5	-0.406155	0.16708	-2.4309	0.0150612	0.0776086	PMS2P1	transcribed_unprocessed_pseudogene
ENSG00000078328.22	261.729	-0.421269	0.513502	-0.820384	0.411997	0.635411	RBFOX1	protein_coding
ENSG00000078369.18	23991.8	0.0289758	0.106072	0.27317	0.784722	0.892194	GNB1	protein_coding
ENSG00000078399.19	84.6085	0.167647	0.652798	0.256813	0.797323	0.899046	HOXA9	protein_coding
ENSG00000078401.7	480.735	-0.449099	0.2995	-1.49949	0.133745	0.32649	EDN1	protein_coding
ENSG00000078403.17	858.7	0.544359	0.129702	4.197	2.70472e-05	0.000653729	MLLT10	protein_coding
ENSG00000078487.17	329.475	-0.461773	0.228734	-2.01882	0.0435061	0.159206	ZCWPW1	protein_coding
ENSG00000078549.15	12708.7	0.533379	0.33829	1.57669	0.114866	0.297198	ADCYAP1R1	protein_coding
ENSG00000078579.9	32.1659	0.384042	0.35537	1.08068	0.279839	0.507873	FGF20	protein_coding
ENSG00000078589.13	19.1749	-0.706391	0.471356	-1.49864	0.133968	0.326681	P2RY10	protein_coding
ENSG00000078596.11	4157.35	-0.174964	0.289477	-0.604414	0.545568	0.741981	ITM2A	protein_coding
ENSG00000078618.22	4839.98	-0.0864308	0.0949439	-0.910336	0.362646	0.59093	NRDC	protein_coding
ENSG00000078668.14	4583.09	0.0780886	0.133586	0.584555	0.558847	0.7512	VDAC3	protein_coding
ENSG00000078674.18	4059.99	0.000991012	0.147571	0.00671551	0.994642	0.997517	PCM1	protein_coding
ENSG00000078687.17	1213.94	0.609306	0.199656	3.05178	0.00227487	0.0199375	TNRC6C	protein_coding
ENSG00000078699.22	1507.85	-0.00314295	0.162114	-0.0193873	0.984532	0.992789	CBFA2T2	protein_coding
ENSG00000078725.13	506.523	-0.103064	0.451369	-0.228336	0.819385	0.910578	BRINP1	protein_coding
ENSG00000078747.16	2828.01	-0.0817886	0.105356	-0.776306	0.437568	0.657393	ITCH	protein_coding
ENSG00000078795.17	7.23953	-0.453057	0.43092	-1.05137	0.293087	0.522432	PKD2L2	protein_coding
ENSG00000078804.13	6185.53	-0.515077	0.232721	-2.21328	0.0268782	0.114467	TP53INP2	protein_coding
ENSG00000078808.19	7559.21	-0.526019	0.130447	-4.03243	5.52026e-05	0.00114515	SDF4	protein_coding
ENSG00000078814.17	92.672	0.410367	0.319626	1.2839	0.199178	0.416677	MYH7B	protein_coding
ENSG00000078898.7	40.284	-1.09086	0.586398	-1.86028	0.0628464	0.203117	BPIFB2	protein_coding
ENSG00000078900.15	397.155	1.05333	0.431134	2.44316	0.0145591	0.0758051	TP73	protein_coding
ENSG00000078902.16	4062.53	-0.316759	0.132921	-2.38306	0.0171694	0.0852211	TOLLIP	protein_coding
ENSG00000078967.13	1763.19	-0.00708797	0.155173	-0.0456777	0.963567	0.982812	UBE2D4	protein_coding
ENSG00000079101.16	32.6131	-0.671596	0.481611	-1.39448	0.163173	0.368754	CLUL1	protein_coding
ENSG00000079102.16	242.011	0.558152	0.332141	1.68046	0.0928671	0.260096	RUNX1T1	protein_coding
ENSG00000079112.10	8.57735	0.184697	0.396622	0.465675	0.641448	0.806597	CDH17	protein_coding
ENSG00000079134.12	985.642	0.247352	0.134241	1.8426	0.0653875	0.208174	THOC1	protein_coding
ENSG00000079150.18	518.623	-0.128411	0.257885	-0.497938	0.618527	0.791585	FKBP7	protein_coding
ENSG00000079156.17	1510.36	-0.266937	0.161215	-1.65578	0.0977665	0.269257	OSBPL6	protein_coding
ENSG00000079215.14	43483.6	-1.02807	0.240457	-4.27548	1.90728e-05	0.000494133	SLC1A3	protein_coding
ENSG00000079246.16	11927.1	0.200457	0.0947831	2.1149	0.0344384	0.135352	XRCC5	protein_coding
ENSG00000079257.8	352.991	-0.537532	0.272785	-1.97053	0.0487775	0.171748	LXN	protein_coding
ENSG00000079263.19	119.479	0.0395172	0.28072	0.140771	0.888051	0.946866	SP140	protein_coding
ENSG00000079277.22	1249.43	-0.325697	0.174695	-1.86437	0.0622692	0.20199	MKNK1	protein_coding
ENSG00000079308.19	5795.1	-0.298055	0.210559	-1.41554	0.15691	0.36018	TNS1	protein_coding
ENSG00000079313.15	1040.85	0.208196	0.162654	1.28	0.200546	0.418376	REXO1	protein_coding
ENSG00000079332.15	3565.59	0.370461	0.108305	3.42053	0.000624992	0.00745667	SAR1A	protein_coding
ENSG00000079335.20	265.843	0.0565248	0.143106	0.394985	0.692854	0.838897	CDC14A	protein_coding
ENSG00000079337.16	561.756	0.242937	0.216302	1.12314	0.26138	0.487932	RAPGEF3	protein_coding
ENSG00000079385.23	55.5497	-1.28702	0.416846	-3.08753	0.00201831	0.0181519	CEACAM1	protein_coding
ENSG00000079387.14	701.504	0.297577	0.116093	2.56327	0.0103692	0.0593699	SENP1	protein_coding
ENSG00000079393.20	5.29466	-0.353335	0.49811	-0.709351	0.478107	0.690902	DUSP13	protein_coding
ENSG00000079432.7	5101.34	-0.0765021	0.17257	-0.443309	0.657542	0.81705	CIC	protein_coding
ENSG00000079435.10	433.791	0.411426	0.286228	1.43741	0.150603	0.351155	LIPE	protein_coding
ENSG00000079459.13	4773.65	0.244193	0.17632	1.38494	0.166069	0.3726	FDFT1	protein_coding
ENSG00000079462.8	1585.87	0.340517	0.225706	1.50868	0.131381	0.322529	PAFAH1B3	protein_coding
ENSG00000079482.13	1474.74	1.37577	0.223557	6.15399	7.5559e-10	1.09674e-07	OPHN1	protein_coding
ENSG00000079557.5	0.0964762	-0.46529	2.95578	-0.157417	0.874916		AFM	protein_coding
ENSG00000079616.13	1510.71	0.165897	0.19497	0.850885	0.394833	0.619899	KIF22	protein_coding
ENSG00000079689.14	46.9736	-0.607641	0.715692	-0.849026	0.395867	0.620868	SCGN	protein_coding
ENSG00000079691.18	915.566	-1.87975	0.282091	-6.66365	2.67117e-11	6.56477e-09	CARMIL1	protein_coding
ENSG00000079739.17	4614.61	-0.00311289	0.142769	-0.0218036	0.982605	0.991861	PGM1	protein_coding
ENSG00000079785.16	5351.28	0.152494	0.14907	1.02297	0.306323	0.536247	DDX1	protein_coding
ENSG00000079805.18	5997.25	-0.0108234	0.108588	-0.0996739	0.920603	0.963112	DNM2	protein_coding
ENSG00000079819.19	6351.29	0.301044	0.181993	1.65415	0.098097	0.269748	EPB41L2	protein_coding
ENSG00000079841.18	200.331	0.637946	0.441021	1.44652	0.148031	0.347332	RIMS1	protein_coding
ENSG00000079931.15	3508.68	-2.73457	0.446482	-6.1247	9.08543e-10	1.25599e-07	MOXD1	protein_coding
ENSG00000079950.14	2846.35	0.0804179	0.13871	0.579756	0.562079	0.753142	STX7	protein_coding
ENSG00000079974.18	1043.28	-0.302077	0.159327	-1.89595	0.0579668	0.192859	RABL2B	protein_coding
ENSG00000079999.14	4569.49	-0.125041	0.120027	-1.04178	0.297515	0.527336	KEAP1	protein_coding
ENSG00000080007.8	9.81133	-0.490859	0.480855	-1.02081	0.307346	0.537454	DDX43	protein_coding
ENSG00000080031.10	147.843	-1.64944	0.408375	-4.03904	5.36711e-05	0.00112193	PTPRH	protein_coding
ENSG00000080166.16	220.545	1.6189	0.474352	3.41287	0.000642823	0.00760091	DCT	protein_coding
ENSG00000080189.15	2756.67	-0.215967	0.105751	-2.04222	0.0411295	0.153234	SLC35C2	protein_coding
ENSG00000080200.10	425.676	0.661099	0.267066	2.47541	0.0133083	0.0712036	CRYBG3	protein_coding
ENSG00000080224.17	11.8772	0.790626	0.641815	1.23186	0.218002	0.438681	EPHA6	protein_coding
ENSG00000080293.10	8.63442	-0.60916	0.406672	-1.49791	0.134156	0.327073	SCTR	protein_coding
ENSG00000080298.15	1360.59	0.00988609	0.215701	0.0458324	0.963444	0.982724	RFX3	protein_coding
ENSG00000080345.18	1844.6	0.214011	0.120444	1.77685	0.0755926	0.227983	RIF1	protein_coding
ENSG00000080371.6	2898.97	-0.211597	0.132019	-1.60277	0.108985	0.287593	RAB21	protein_coding
ENSG00000080493.18	8337.95	-0.785606	0.344912	-2.2777	0.0227446	0.102292	SLC4A4	protein_coding
ENSG00000080503.24	3781.6	-0.576028	0.172794	-3.33361	0.000857265	0.00949268	SMARCA2	protein_coding
ENSG00000080511.5	1.30826	-1.42613	0.708058	-2.01414	0.0439948	0.160211	RDH8	protein_coding
ENSG00000080546.13	1559.38	0.183649	0.204023	0.900138	0.368047	0.59541	SESN1	protein_coding
ENSG00000080561.14	435.574	-0.218837	0.244981	-0.89328	0.371707	0.598675	MID2	protein_coding
ENSG00000080572.13	4.81383	-2.84765	1.00125	-2.84409	0.00445379	0.0324187	DNAAF6	protein_coding
ENSG00000080573.7	3117.61	-1.15292	0.27478	-4.19578	2.71935e-05	0.000655571	COL5A3	protein_coding
ENSG00000080603.17	134.022	0.211158	0.167774	1.25859	0.20818	0.42678	SRCAP	protein_coding
ENSG00000080608.10	659.487	-0.531558	0.17849	-2.97809	0.00290052	0.023811	PUM3	protein_coding
ENSG00000080618.17	3.05344	0.386067	0.350233	1.10231	0.270325	0.497986	CPB2	protein_coding
ENSG00000080644.16	44.9928	0.121196	0.52218	0.232096	0.816463	0.909141	CHRNA3	protein_coding
ENSG00000080709.16	481.754	0.472551	0.357517	1.32176	0.186248	0.399824	KCNN2	protein_coding
ENSG00000080802.19	1624.12	-0.232467	0.100539	-2.3122	0.0207665	0.0965355	CNOT4	protein_coding
ENSG00000080815.19	3731.74	-0.0458581	0.116521	-0.39356	0.693906	0.839595	PSEN1	protein_coding
ENSG00000080819.9	664.347	-0.129159	0.113415	-1.13882	0.254779	0.480906	CPOX	protein_coding
ENSG00000080822.17	7675.44	-0.0481404	0.232746	-0.206837	0.836137	0.918972	CLDND1	protein_coding
ENSG00000080823.23	617.431	-0.660733	0.185588	-3.56021	0.000370564	0.00501502	MOK	protein_coding
ENSG00000080824.19	44489	-0.378689	0.137903	-2.74605	0.00603182	0.0406214	HSP90AA1	protein_coding
ENSG00000080839.12	742.867	-0.12813	0.158135	-0.810259	0.417792	0.640671	RBL1	protein_coding
ENSG00000080845.18	4111.37	-0.225622	0.144414	-1.56232	0.118212	0.302233	DLGAP4	protein_coding
ENSG00000080854.16	2563.06	0.964474	0.388601	2.48191	0.0130679	0.0703592	IGSF9B	protein_coding
ENSG00000080910.13	0.264769	1.16883	0.96965	1.20541	0.228045		CFHR2	protein_coding
ENSG00000080947.15	206.655	0.36728	0.253525	1.44869	0.147424	0.346322	CROCCP3	transcribed_unprocessed_pseudogene
ENSG00000080986.13	649.12	0.327825	0.254153	1.28987	0.197096	0.414293	NDC80	protein_coding
ENSG00000081014.11	481.985	0.149255	0.125002	1.19401	0.232472	0.455775	AP4E1	protein_coding
ENSG00000081019.13	1132.36	0.314295	0.120147	2.61592	0.00889872	0.053305	RSBN1	protein_coding
ENSG00000081026.19	762.265	0.63046	0.166816	3.77937	0.000157225	0.00260984	MAGI3	protein_coding
ENSG00000081041.9	336.036	-0.00416001	0.456819	-0.00910646	0.992734	0.996875	CXCL2	protein_coding
ENSG00000081051.8	21.0724	-1.55528	0.613692	-2.5343	0.0112674	0.0629542	AFP	protein_coding
ENSG00000081052.13	152.902	0.571246	0.41981	1.36072	0.173601	0.383289	COL4A4	protein_coding
ENSG00000081059.20	438.129	-0.572536	0.239252	-2.39302	0.0167104	0.0836463	TCF7	protein_coding
ENSG00000081087.15	2213.46	-0.250417	0.164019	-1.52676	0.126821	0.315825	OSTM1	protein_coding
ENSG00000081138.14	45.4957	1.51501	0.615029	2.46332	0.0137657	0.0729513	CDH7	protein_coding
ENSG00000081148.12	36.9696	0.261554	0.228577	1.14427	0.25251	0.478279	IMPG2	protein_coding
ENSG00000081154.12	6833.16	-0.165322	0.136238	-1.21348	0.224946	0.447238	PCNP	protein_coding
ENSG00000081177.18	2244.91	-0.0252446	0.161168	-0.156636	0.875532	0.940366	EXD2	protein_coding
ENSG00000081181.8	186.567	0.241515	0.224094	1.07774	0.28115	0.509362	ARG2	protein_coding
ENSG00000081189.16	2446.88	0.301149	0.162399	1.85437	0.0636856	0.204724	MEF2C	protein_coding
ENSG00000081237.20	1586.28	-0.257498	0.313711	-0.820815	0.411752	0.635222	PTPRC	protein_coding
ENSG00000081248.11	12.8959	-0.0874689	0.515642	-0.169631	0.8653	0.935203	CACNA1S	protein_coding
ENSG00000081277.13	40.6651	-0.330095	0.542716	-0.608228	0.543036	0.739981	PKP1	protein_coding
ENSG00000081307.14	2066.63	0.0442	0.0861916	0.512811	0.608083	0.785662	UBA5	protein_coding
ENSG00000081320.11	1480.6	0.357871	0.202366	1.76844	0.076988	0.23043	STK17B	protein_coding
ENSG00000081377.17	1777.67	0.0611936	0.138819	0.440814	0.659348	0.818061	CDC14B	protein_coding
ENSG00000081386.12	817.47	0.40039	0.147993	2.70547	0.0068208	0.0443379	ZNF510	protein_coding
ENSG00000081479.15	269.477	0.0459457	0.513883	0.0894088	0.928757	0.967179	LRP2	protein_coding
ENSG00000081665.14	894.637	0.305748	0.125391	2.43835	0.0147544	0.0765628	ZNF506	protein_coding
ENSG00000081692.12	318.904	0.148338	0.134306	1.10448	0.269385	0.497027	JMJD4	protein_coding
ENSG00000081721.12	957.715	0.0635151	0.112168	0.566252	0.571223	0.759663	DUSP12	protein_coding
ENSG00000081760.17	1022.6	-0.0660563	0.126197	-0.52344	0.600668	0.781072	AACS	protein_coding
ENSG00000081791.9	3200.45	-0.119148	0.0926054	-1.28662	0.198227	0.415705	DELE1	protein_coding
ENSG00000081800.9	0.415403	0.509298	0.666572	0.764057	0.444833		SLC13A1	protein_coding
ENSG00000081803.16	872.016	-1.47937	0.337182	-4.38746	1.1468e-05	0.000333485	CADPS2	protein_coding
ENSG00000081818.4	334.904	-0.697207	0.44873	-1.55373	0.120248	0.305475	PCDHB4	protein_coding
ENSG00000081842.18	29.9547	-0.795115	0.675996	-1.17621	0.239509	0.463398	PCDHA6	protein_coding
ENSG00000081853.15	131.925	-0.305015	0.390552	-0.780983	0.434813	0.654865	PCDHGA2	protein_coding
ENSG00000081870.12	845.667	-0.0763171	0.152854	-0.499282	0.617581	0.790974	HSPB11	protein_coding
ENSG00000081913.14	4399.29	0.636563	0.194087	3.27978	0.00103888	0.0109946	PHLPP1	protein_coding
ENSG00000081923.15	181.115	-1.00687	0.270987	-3.71558	0.000202739	0.00317418	ATP8B1	protein_coding
ENSG00000081985.13	29.8341	-0.0481956	0.355135	-0.135711	0.89205	0.948878	IL12RB2	protein_coding
ENSG00000082014.17	4814.6	-0.037649	0.178994	-0.210337	0.833405	0.917996	SMARCD3	protein_coding
ENSG00000082068.9	1233.02	0.229341	0.092595	2.47682	0.0132557	0.0710466	WDR70	protein_coding
ENSG00000082074.19	1454.4	-0.116965	0.31772	-0.36814	0.712769	0.850296	FYB1	protein_coding
ENSG00000082126.18	21.6344	-1.22252	0.406846	-3.00487	0.00265696	0.0223031	MPP4	protein_coding
ENSG00000082146.13	2257.18	0.0545057	0.174775	0.311862	0.755145	0.87461	STRADB	protein_coding
ENSG00000082153.18	6771.05	-0.150826	0.119118	-1.26619	0.205446	0.42347	BZW1	protein_coding
ENSG00000082175.15	13.6361	0.682134	0.420659	1.62158	0.104892	0.281009	PGR	protein_coding
ENSG00000082196.21	360.413	0.391627	0.30504	1.28385	0.199194	0.416684	C1QTNF3	protein_coding
ENSG00000082212.13	2779.22	0.128526	0.125851	1.02125	0.307135	0.537191	ME2	protein_coding
ENSG00000082213.18	1003.19	-0.0444124	0.0847106	-0.524285	0.600081	0.780537	C5orf22	protein_coding
ENSG00000082258.13	1646.17	0.338827	0.110615	3.06313	0.00219036	0.0193357	CCNT2	protein_coding
ENSG00000082269.17	945.649	0.196613	0.138254	1.42211	0.154994	0.357368	FAM135A	protein_coding
ENSG00000082293.13	30.8649	-1.06391	0.512086	-2.0776	0.0377463	0.144534	COL19A1	protein_coding
ENSG00000082397.17	1915.72	0.252929	0.31906	0.792734	0.427933	0.649451	EPB41L3	protein_coding
ENSG00000082438.17	725.787	-0.132762	0.21871	-0.607023	0.543836	0.740732	COBLL1	protein_coding
ENSG00000082458.12	903.315	0.311152	0.180331	1.72545	0.0844467	0.244788	DLG3	protein_coding
ENSG00000082482.14	456.017	0.680457	0.445164	1.52855	0.126375	0.315136	KCNK2	protein_coding
ENSG00000082497.12	141.988	-0.72727	0.466222	-1.55992	0.118778	0.303199	SERTAD4	protein_coding
ENSG00000082512.15	624.574	-0.650499	0.178199	-3.65042	0.000261816	0.00384668	TRAF5	protein_coding
ENSG00000082515.18	920.852	0.0779038	0.175442	0.444043	0.657012	0.816821	MRPL22	protein_coding
ENSG00000082516.9	1276.6	0.0961024	0.103002	0.933013	0.350813	0.579871	GEMIN5	protein_coding
ENSG00000082556.14	30.7856	-1.05677	0.611741	-1.72747	0.0840828	0.244009	OPRK1	protein_coding
ENSG00000082641.16	9172.12	-0.0896475	0.148473	-0.603799	0.545977	0.742417	NFE2L1	protein_coding
ENSG00000082684.16	1901.04	0.717414	0.318714	2.25096	0.0243879	0.107312	SEMA5B	protein_coding
ENSG00000082701.17	3112.63	0.488756	0.144409	3.38452	0.00071302	0.00824903	GSK3B	protein_coding
ENSG00000082781.12	4401.33	-1.0639	0.243742	-4.36484	1.27213e-05	0.000361613	ITGB5	protein_coding
ENSG00000082805.20	2399.76	0.337886	0.175041	1.93032	0.0535669	0.182668	ERC1	protein_coding
ENSG00000082898.18	6357.26	0.133403	0.104006	1.28265	0.199615	0.417133	XPO1	protein_coding
ENSG00000082929.8	22.3463	-0.617036	0.435128	-1.41806	0.156174	0.359036	LINC01587	lncRNA
ENSG00000082996.20	5203.51	0.124574	0.179716	0.693169	0.488204	0.699155	RNF13	protein_coding
ENSG00000083067.23	338.256	-1.43339	0.376782	-3.8043	0.000142206	0.00241016	TRPM3	protein_coding
ENSG00000083093.10	550.947	-0.00149193	0.106474	-0.0140122	0.98882	0.994782	PALB2	protein_coding
ENSG00000083097.14	717.175	0.67691	0.176932	3.82582	0.000130338	0.00226111	DOP1A	protein_coding
ENSG00000083099.11	2350.38	0.134532	0.134695	0.998793	0.317895	0.547513	LYRM2	protein_coding
ENSG00000083123.15	1389.93	-0.448914	0.17658	-2.54226	0.0110137	0.0618692	BCKDHB	protein_coding
ENSG00000083168.11	2413.87	0.257319	0.175706	1.46449	0.143061	0.340067	KAT6A	protein_coding
ENSG00000083223.18	800.69	-0.158717	0.172166	-0.921883	0.35659	0.585384	TUT7	protein_coding
ENSG00000083290.20	1605.15	0.11427	0.191565	0.596507	0.550837	0.745709	ULK2	protein_coding
ENSG00000083307.12	4.59201	0.0711735	0.375708	0.189438	0.849749	0.927105	GRHL2	protein_coding
ENSG00000083312.17	6691.05	-0.137763	0.114893	-1.19906	0.230506	0.453678	TNPO1	protein_coding
ENSG00000083444.17	9365.8	-0.717599	0.210778	-3.40452	0.000662806	0.00778258	PLOD1	protein_coding
ENSG00000083454.22	29.3707	0.577922	0.354272	1.63129	0.102828	0.277687	P2RX5	protein_coding
ENSG00000083457.12	1112.66	0.222828	0.215792	1.0326	0.301789	0.531746	ITGAE	protein_coding
ENSG00000083520.15	1645.7	0.038651	0.119831	0.322545	0.74704	0.870321	DIS3	protein_coding
ENSG00000083535.16	512.991	0.0489659	0.141518	0.346006	0.729339	0.859844	PIBF1	protein_coding
ENSG00000083544.16	628.645	0.0406897	0.130815	0.311048	0.755764	0.874783	TDRD3	protein_coding
ENSG00000083622.8	0.0359745	-0.232911	3.7145	-0.0627032	0.950003		AC000061.1	lncRNA
ENSG00000083635.8	470.434	0.102077	0.140823	0.724857	0.46854	0.682765	NUFIP1	protein_coding
ENSG00000083642.19	1652.88	-0.171631	0.148653	-1.15458	0.248264	0.473413	PDS5B	protein_coding
ENSG00000083720.13	2193.66	0.0906605	0.14076	0.644077	0.519526	0.722733	OXCT1	protein_coding
ENSG00000083750.13	1080.98	0.552331	0.13608	4.05885	4.93141e-05	0.00104504	RRAGB	protein_coding
ENSG00000083782.8	3.46989	-2.04271	1.05432	-1.93746	0.0526895	0.180564	EPYC	protein_coding
ENSG00000083799.18	1863.13	-0.068957	0.165805	-0.415893	0.677488	0.829085	CYLD	protein_coding
ENSG00000083807.10	610.211	-0.614533	0.231505	-2.65451	0.00794244	0.0493994	SLC27A5	protein_coding
ENSG00000083812.12	555.106	-0.348978	0.141756	-2.46183	0.0138231	0.0730987	ZNF324	protein_coding
ENSG00000083814.13	689.562	-0.144723	0.146309	-0.989163	0.322584	0.552493	ZNF671	protein_coding
ENSG00000083817.9	425.777	-0.296978	0.15831	-1.87593	0.0606649	0.198698	ZNF416	protein_coding
ENSG00000083828.16	379.411	0.037628	0.148562	0.253281	0.800051	0.90048	ZNF586	protein_coding
ENSG00000083838.16	304.333	-0.453501	0.131787	-3.44116	0.000579221	0.00702248	ZNF446	protein_coding
ENSG00000083844.10	1231.74	-0.342234	0.138872	-2.46438	0.0137251	0.0728449	ZNF264	protein_coding
ENSG00000083845.9	29714.3	-0.535147	0.245038	-2.18393	0.0289673	0.120351	RPS5	protein_coding
ENSG00000083857.14	4985.19	-0.345069	0.260655	-1.32385	0.185553	0.398985	FAT1	protein_coding
ENSG00000083896.13	2776.57	0.209234	0.0929536	2.25095	0.0243885	0.107312	YTHDC1	protein_coding
ENSG00000083937.10	1891.15	-0.038502	0.118652	-0.324496	0.745562	0.869458	CHMP2B	protein_coding
ENSG00000084070.12	4072.37	0.243644	0.177079	1.37591	0.168851	0.376631	SMAP2	protein_coding
ENSG00000084072.17	2156.76	-0.101051	0.105177	-0.960766	0.33667	0.566382	PPIE	protein_coding
ENSG00000084073.10	3167.09	-0.0180067	0.125439	-0.14355	0.885856	0.945743	ZMPSTE24	protein_coding
ENSG00000084090.13	10763.4	-0.0370008	0.100056	-0.3698	0.711532	0.849479	STARD7	protein_coding
ENSG00000084092.7	825.729	0.281992	0.0997004	2.8284	0.00467816	0.0337625	NOA1	protein_coding
ENSG00000084093.19	1145.94	-0.213561	0.137495	-1.55322	0.12037	0.305718	REST	protein_coding
ENSG00000084110.11	17.3063	-0.0461346	0.428368	-0.107699	0.914235	0.960396	HAL	protein_coding
ENSG00000084112.15	1969.05	0.122566	0.15984	0.766802	0.443199	0.662247	SSH1	protein_coding
ENSG00000084207.18	11245.5	-0.470402	0.162971	-2.88641	0.00389662	0.0293845	GSTP1	protein_coding
ENSG00000084234.18	28425.6	-0.400991	0.152076	-2.63678	0.00836963	0.0512369	APLP2	protein_coding
ENSG00000084444.14	1178.51	-0.102723	0.177402	-0.579042	0.562561	0.753559	FAM234B	protein_coding
ENSG00000084453.16	570.505	0.700032	0.436984	1.60196	0.109164	0.287899	SLCO1A2	protein_coding
ENSG00000084463.8	3923.45	-0.00864463	0.0955558	-0.0904668	0.927916	0.966847	WBP11	protein_coding
ENSG00000084623.12	9880.72	-0.0952434	0.153529	-0.62036	0.535021	0.733806	EIF3I	protein_coding
ENSG00000084628.10	577.693	1.73074	0.490787	3.52647	0.000421143	0.00552214	NKAIN1	protein_coding
ENSG00000084636.18	3301.26	-1.6596	0.26979	-6.15143	7.67883e-10	1.10469e-07	COL16A1	protein_coding
ENSG00000084652.16	4263.17	-0.208377	0.131566	-1.58383	0.113233	0.294482	TXLNA	protein_coding
ENSG00000084674.15	19.6252	-0.447203	0.548536	-0.815266	0.41492	0.63813	APOB	protein_coding
ENSG00000084676.15	4002.23	0.207868	0.151847	1.36893	0.171022	0.379465	NCOA1	protein_coding
ENSG00000084693.16	1464.99	0.262872	0.116527	2.25588	0.024078	0.106329	AGBL5	protein_coding
ENSG00000084710.14	2015.37	0.0133974	0.192195	0.0697077	0.944426	0.974581	EFR3B	protein_coding
ENSG00000084731.15	3227.67	0.413204	0.199221	2.0741	0.0380702	0.14534	KIF3C	protein_coding
ENSG00000084733.11	9676.61	-0.0779613	0.0955383	-0.816022	0.414488	0.637745	RAB10	protein_coding
ENSG00000084734.9	52.0746	-0.919549	0.311483	-2.95216	0.00315556	0.0253174	GCKR	protein_coding
ENSG00000084754.12	8700.06	0.0114568	0.0839642	0.136448	0.891467	0.948586	HADHA	protein_coding
ENSG00000084764.12	2361.66	0.142156	0.172779	0.822761	0.410644	0.634076	MAPRE3	protein_coding
ENSG00000084774.14	2616.84	-0.350588	0.191482	-1.83092	0.0671125	0.211818	CAD	protein_coding
ENSG00000085063.17	10483	-0.25228	0.199489	-1.26463	0.206004	0.424234	CD59	protein_coding
ENSG00000085117.12	3479.34	-0.69297	0.289058	-2.39734	0.0165147	0.0829742	CD82	protein_coding
ENSG00000085185.15	727.34	0.0507614	0.204128	0.248674	0.803613	0.902454	BCORL1	protein_coding
ENSG00000085224.23	2714.25	-0.386523	0.13616	-2.83875	0.00452913	0.0328589	ATRX	protein_coding
ENSG00000085231.14	730.84	-0.186449	0.115666	-1.61196	0.10697	0.284237	AK6	protein_coding
ENSG00000085265.11	89.4864	-0.509344	0.536628	-0.949156	0.342541	0.572195	FCN1	protein_coding
ENSG00000085274.16	824.353	0.186349	0.140544	1.32591	0.184868	0.398204	MYNN	protein_coding
ENSG00000085276.19	493.174	-0.607934	0.231912	-2.6214	0.00875693	0.0527952	MECOM	protein_coding
ENSG00000085365.18	2728.93	0.0793973	0.107948	0.735515	0.462026	0.678103	SCAMP1	protein_coding
ENSG00000085377.15	1376.95	0.20249	0.144376	1.40253	0.160758	0.365493	PREP	protein_coding
ENSG00000085382.12	762.488	0.363712	0.126091	2.88451	0.00392024	0.029506	HACE1	protein_coding
ENSG00000085415.16	1357.62	0.0833296	0.106995	0.778819	0.436086	0.655984	SEH1L	protein_coding
ENSG00000085433.16	1840.19	0.197354	0.141863	1.39116	0.164177	0.370196	WDR47	protein_coding
ENSG00000085449.15	1409.7	-0.021639	0.110889	-0.19514	0.845283	0.924345	WDFY1	protein_coding
ENSG00000085465.13	118.89	0.516494	0.266677	1.93678	0.0527728	0.180797	OVGP1	protein_coding
ENSG00000085491.17	663.788	-1.00515	0.231523	-4.34145	1.41546e-05	0.000392272	SLC25A24	protein_coding
ENSG00000085511.20	1169.24	0.775492	0.171467	4.52268	6.10621e-06	0.00020215	MAP3K4	protein_coding
ENSG00000085514.16	602.42	-0.396339	0.257229	-1.5408	0.123365	0.310726	PILRA	protein_coding
ENSG00000085552.17	139.168	0.379973	0.399275	0.951657	0.341271	0.570936	IGSF9	protein_coding
ENSG00000085563.15	774.49	0.0944514	0.263819	0.358016	0.720331	0.854908	ABCB1	protein_coding
ENSG00000085644.14	1330.47	0.162997	0.135784	1.20041	0.229978	0.452923	ZNF213	protein_coding
ENSG00000085662.14	7881.61	0.0300569	0.140565	0.21383	0.83068	0.916246	AKR1B1	protein_coding
ENSG00000085719.13	5783.71	-0.162929	0.139381	-1.16895	0.242426	0.467197	CPNE3	protein_coding
ENSG00000085721.13	1866.74	0.047754	0.121954	0.391575	0.695373	0.840279	RRN3	protein_coding
ENSG00000085733.16	5822.65	0.0878931	0.124855	0.70396	0.481458	0.693875	CTTN	protein_coding
ENSG00000085741.13	16.442	0.409915	0.338448	1.21116	0.225833	0.448272	WNT11	protein_coding
ENSG00000085760.15	1199.3	-0.00136733	0.0895727	-0.0152651	0.987821	0.994144	MTIF2	protein_coding
ENSG00000085788.14	1957.79	0.386794	0.105667	3.66049	0.000251732	0.00373848	DDHD2	protein_coding
ENSG00000085831.15	166.599	-0.636884	0.305877	-2.08216	0.0373281	0.143436	TTC39A	protein_coding
ENSG00000085832.17	3907.05	-0.106681	0.131427	-0.811709	0.416958	0.639958	EPS15	protein_coding
ENSG00000085840.13	319.602	0.42712	0.256043	1.66816	0.0952838	0.264743	ORC1	protein_coding
ENSG00000085871.9	984.539	-0.780679	0.207746	-3.75786	0.000171372	0.00278077	MGST2	protein_coding
ENSG00000085872.15	1650.87	0.0286708	0.176889	0.162084	0.87124	0.938348	CHERP	protein_coding
ENSG00000085978.22	1208.2	-0.00928402	0.0943608	-0.0983885	0.921624	0.96364	ATG16L1	protein_coding
ENSG00000085982.14	1700.85	-0.236796	0.123353	-1.91966	0.0549014	0.185663	USP40	protein_coding
ENSG00000085998.14	5634.32	-0.185933	0.128228	-1.45002	0.147054	0.345819	POMGNT1	protein_coding
ENSG00000085999.13	241.011	0.444521	0.259458	1.71327	0.0866636	0.248806	RAD54L	protein_coding
ENSG00000086015.22	2777.24	-0.0231272	0.144709	-0.159819	0.873024	0.93936	MAST2	protein_coding
ENSG00000086061.16	8289.03	-0.113086	0.13929	-0.811876	0.416863	0.639883	DNAJA1	protein_coding
ENSG00000086062.13	1840.06	-0.748234	0.320437	-2.33504	0.0195414	0.0926635	B4GALT1	protein_coding
ENSG00000086065.14	4062.34	0.0765739	0.178575	0.428806	0.668065	0.823447	CHMP5	protein_coding
ENSG00000086102.19	1736.13	0.0802057	0.147926	0.542203	0.587679	0.77194	NFX1	protein_coding
ENSG00000086159.13	149.368	-0.868836	0.290277	-2.99313	0.00276131	0.0229666	AQP6	protein_coding
ENSG00000086189.10	725.333	0.482029	0.148645	3.24281	0.00118355	0.0121834	DIMT1	protein_coding
ENSG00000086200.17	1224.22	0.0535264	0.0949686	0.563622	0.573011	0.761076	IPO11	protein_coding
ENSG00000086205.18	409.974	0.143307	0.368192	0.389219	0.697114	0.841291	FOLH1	protein_coding
ENSG00000086232.13	8897.68	-0.274428	0.106921	-2.56663	0.0102693	0.0589301	EIF2AK1	protein_coding
ENSG00000086288.12	13.8649	-1.33163	0.402631	-3.30732	0.000941947	0.0101912	NME8	protein_coding
ENSG00000086289.12	2927.14	-0.843481	0.219621	-3.84062	0.000122722	0.00216615	EPDR1	protein_coding
ENSG00000086300.16	2322.04	-1.00052	0.380246	-2.63125	0.00850722	0.0517993	SNX10	protein_coding
ENSG00000086475.15	2388.93	0.648765	0.11989	5.41134	6.25535e-08	4.69019e-06	SEPHS1	protein_coding
ENSG00000086504.17	2681.97	-0.0985866	0.122797	-0.80284	0.422067	0.644585	MRPL28	protein_coding
ENSG00000086506.3	8.09947	0.4808	0.44989	1.06871	0.285202	0.513916	HBQ1	protein_coding
ENSG00000086544.3	1803.57	-0.589642	0.232392	-2.53727	0.011172	0.0625102	ITPKC	protein_coding
ENSG00000086548.9	1.59765	-0.798927	0.843153	-0.947547	0.34336	0.573023	CEACAM6	protein_coding
ENSG00000086570.12	30.3831	0.213865	0.427208	0.500612	0.616644	0.790376	FAT2	protein_coding
ENSG00000086589.12	3076.7	0.0313299	0.0833321	0.375964	0.706944	0.84703	RBM22	protein_coding
ENSG00000086598.11	8734.39	0.0252596	0.153131	0.164955	0.86898	0.937169	TMED2	protein_coding
ENSG00000086619.14	621.58	0.116119	0.15332	0.757366	0.448831	0.667204	ERO1B	protein_coding
ENSG00000086666.19	3753.42	-0.113843	0.169714	-0.670791	0.502354	0.709967	ZFAND6	protein_coding
ENSG00000086696.11	2.60772	-2.0672	0.899302	-2.29867	0.0215237	0.0987585	HSD17B2	protein_coding
ENSG00000086712.13	888.951	-0.0578202	0.141459	-0.408742	0.682729	0.832496	TXLNG	protein_coding
ENSG00000086717.18	73.5261	-0.599502	0.338987	-1.76851	0.0769761	0.23043	PPEF1	protein_coding
ENSG00000086730.17	1609.53	-0.146093	0.241245	-0.605577	0.544796	0.741294	LAT2	protein_coding
ENSG00000086758.16	8756.92	0.316892	0.153803	2.06038	0.0393622	0.148606	HUWE1	protein_coding
ENSG00000086827.9	743.084	0.258464	0.108311	2.38631	0.0170182	0.0846961	ZW10	protein_coding
ENSG00000086848.15	516.886	0.638261	0.127249	5.01584	5.28023e-07	2.78491e-05	ALG9	protein_coding
ENSG00000086967.10	21.5565	-1.3205	0.440585	-2.99716	0.00272511	0.0227403	MYBPC2	protein_coding
ENSG00000086991.13	353.436	-0.661729	0.271042	-2.44143	0.0146292	0.0761028	NOX4	protein_coding
ENSG00000087008.16	846.85	-0.0675048	0.109297	-0.617629	0.53682	0.735116	ACOX3	protein_coding
ENSG00000087053.20	2155.46	0.731598	0.128369	5.6992	1.2037e-08	1.15758e-06	MTMR2	protein_coding
ENSG00000087074.8	2647.29	-0.51188	0.210402	-2.43286	0.01498	0.0773139	PPP1R15A	protein_coding
ENSG00000087076.9	810.11	-0.0511685	0.218888	-0.233765	0.815167	0.908738	HSD17B14	protein_coding
ENSG00000087077.14	4809.61	-1.4291	0.187986	-7.60219	2.91151e-14	1.90812e-11	TRIP6	protein_coding
ENSG00000087085.16	828.483	-1.25674	0.288956	-4.34924	1.36611e-05	0.000383381	ACHE	protein_coding
ENSG00000087086.15	155802	-0.239233	0.274916	-0.870205	0.384189	0.610253	FTL	protein_coding
ENSG00000087087.20	5557.97	-0.159467	0.131752	-1.21035	0.226143	0.448635	SRRT	protein_coding
ENSG00000087088.20	2871.51	-0.500213	0.15588	-3.20896	0.00133217	0.0132729	BAX	protein_coding
ENSG00000087095.13	1448.33	-0.0579901	0.154917	-0.374329	0.70816	0.847813	NLK	protein_coding
ENSG00000087111.21	2944.68	-0.0782202	0.10702	-0.730893	0.464845	0.680096	PIGS	protein_coding
ENSG00000087116.16	518.154	-0.897822	0.41867	-2.14446	0.031996	0.128719	ADAMTS2	protein_coding
ENSG00000087128.10	0.617632	-0.397707	0.729421	-0.545237	0.58559		TMPRSS11E	protein_coding
ENSG00000087152.15	2574.11	0.168536	0.105874	1.59185	0.111417	0.291733	ATXN7L3	protein_coding
ENSG00000087157.19	1183.37	0.25865	0.0876942	2.94946	0.0031833	0.0254592	PGS1	protein_coding
ENSG00000087191.13	4503.67	-0.114888	0.0925242	-1.24171	0.214343	0.434207	PSMC5	protein_coding
ENSG00000087206.17	1110.9	-0.10962	0.0954477	-1.14849	0.250768	0.476296	UIMC1	protein_coding
ENSG00000087237.12	150.856	-0.0428697	0.267598	-0.160202	0.872722	0.939173	CETP	protein_coding
ENSG00000087245.13	6606.19	-0.983028	0.330416	-2.97512	0.00292872	0.0240091	MMP2	protein_coding
ENSG00000087250.9	30223.9	-1.9607	0.37346	-5.25011	1.52007e-07	9.88885e-06	MT3	protein_coding
ENSG00000087253.13	1117.56	-0.1396	0.235007	-0.594027	0.552494	0.746802	LPCAT2	protein_coding
ENSG00000087258.16	4841.74	0.266933	0.285732	0.934209	0.350196	0.57935	GNAO1	protein_coding
ENSG00000087263.17	1748.84	-0.133261	0.105892	-1.25846	0.208225	0.426822	OGFOD1	protein_coding
ENSG00000087266.17	4433.46	-0.298755	0.157321	-1.89902	0.0575624	0.1919	SH3BP2	protein_coding
ENSG00000087269.16	900.662	0.0549127	0.0878556	0.625034	0.531949	0.731634	NOP14	protein_coding
ENSG00000087274.17	14313.2	0.251922	0.0919681	2.73923	0.00615835	0.0412226	ADD1	protein_coding
ENSG00000087299.12	379.707	0.281412	0.147949	1.90208	0.0571605	0.190985	L2HGDH	protein_coding
ENSG00000087301.9	799.168	0.455138	0.147679	3.08193	0.00205664	0.0184031	TXNDC16	protein_coding
ENSG00000087302.9	3942.53	0.214592	0.145466	1.4752	0.140158	0.335866	RTRAF	protein_coding
ENSG00000087303.18	768.792	-0.765069	0.339864	-2.2511	0.0243792	0.107298	NID2	protein_coding
ENSG00000087338.5	868.371	0.264558	0.0969921	2.72762	0.00637925	0.0423171	GMCL1	protein_coding
ENSG00000087365.16	10852.1	0.174395	0.105769	1.64882	0.0991837	0.271508	SF3B2	protein_coding
ENSG00000087448.11	2061.79	0.131024	0.110046	1.19063	0.233801	0.457226	KLHL42	protein_coding
ENSG00000087460.27	80227.2	-0.287208	0.170788	-1.68166	0.0926352	0.259693	GNAS	protein_coding
ENSG00000087470.18	3278.52	0.164577	0.102926	1.59898	0.109824	0.289165	DNM1L	protein_coding
ENSG00000087494.16	190.645	-0.301842	0.302395	-0.998171	0.318196	0.547846	PTHLH	protein_coding
ENSG00000087495.17	951.79	1.32674	0.427928	3.10037	0.00193278	0.0175974	PHACTR3	protein_coding
ENSG00000087502.18	1461.1	-0.00330967	0.120644	-0.0274333	0.978114	0.989508	ERGIC2	protein_coding
ENSG00000087510.7	47.615	-2.68961	0.604512	-4.44922	8.61818e-06	0.000265566	TFAP2C	protein_coding
ENSG00000087586.18	695.134	-0.00154324	0.231629	-0.00666255	0.994684	0.997518	AURKA	protein_coding
ENSG00000087589.16	170.528	0.0707575	0.311757	0.226964	0.820452	0.910984	CASS4	protein_coding
ENSG00000087842.11	650.251	-1.25042	0.287527	-4.34887	1.36843e-05	0.000383443	PIR	protein_coding
ENSG00000087884.14	189.364	0.19015	0.130902	1.45262	0.14633	0.345007	AAMDC	protein_coding
ENSG00000087903.13	1266.11	-0.931213	0.218518	-4.26149	2.03065e-05	0.000521081	RFX2	protein_coding
ENSG00000087995.16	1500.35	0.380541	0.139817	2.72171	0.00649454	0.0428013	METTL2A	protein_coding
ENSG00000088002.12	22.3909	-0.11146	0.338512	-0.329263	0.741957	0.866939	SULT2B1	protein_coding
ENSG00000088035.18	892.169	-0.0429405	0.181104	-0.237104	0.812576	0.907278	ALG6	protein_coding
ENSG00000088038.19	2036.01	-0.132082	0.135539	-0.974497	0.32981	0.559725	CNOT3	protein_coding
ENSG00000088053.11	7.64415	-0.479555	0.34343	-1.39637	0.162603	0.367983	GP6	protein_coding
ENSG00000088179.9	811.208	0.535889	0.138055	3.88172	0.000103719	0.0019088	PTPN4	protein_coding
ENSG00000088205.13	3112.21	0.165119	0.101289	1.63017	0.103066	0.278096	DDX18	protein_coding
ENSG00000088247.17	9157.69	0.207093	0.14593	1.41913	0.155861	0.358632	KHSRP	protein_coding
ENSG00000088256.9	2999.51	-0.150135	0.14783	-1.01559	0.309826	0.539896	GNA11	protein_coding
ENSG00000088280.19	2800.89	-0.0883231	0.186261	-0.474191	0.635364	0.802711	ASAP3	protein_coding
ENSG00000088298.13	1755.39	-0.342377	0.163887	-2.08911	0.0366981	0.141684	EDEM2	protein_coding
ENSG00000088305.18	160.677	0.305726	0.233793	1.30768	0.190982	0.406327	DNMT3B	protein_coding
ENSG00000088320.4	61.5218	3.14298	0.488428	6.43489	1.23566e-10	2.40274e-08	REM1	protein_coding
ENSG00000088325.16	2657.51	0.169931	0.256738	0.661886	0.508044	0.7142	TPX2	protein_coding
ENSG00000088340.17	186.104	-0.462801	0.448386	-1.03215	0.302002	0.531833	FER1L4	transcribed_unitary_pseudogene
ENSG00000088356.6	1794.72	-0.0388616	0.176882	-0.219704	0.826102	0.913972	PDRG1	protein_coding
ENSG00000088367.23	3618.36	-0.076334	0.179213	-0.425941	0.670151	0.824763	EPB41L1	protein_coding
ENSG00000088386.17	4.92335	-2.25409	0.67011	-3.36375	0.000768898	0.00870762	SLC15A1	protein_coding
ENSG00000088387.19	1302.19	0.13268	0.224092	0.59208	0.553797	0.747763	DOCK9	protein_coding
ENSG00000088448.14	4237.48	0.458643	0.194162	2.36217	0.0181682	0.0883934	ANKRD10	protein_coding
ENSG00000088451.11	530.892	0.0881501	0.175589	0.502026	0.615649	0.789843	TGDS	protein_coding
ENSG00000088538.13	989.257	0.63619	0.310139	2.0513	0.0402373	0.150825	DOCK3	protein_coding
ENSG00000088543.15	1057.92	0.063154	0.147542	0.428041	0.668621	0.823731	C3orf18	protein_coding
ENSG00000088682.14	2364.47	-0.211387	0.144896	-1.45888	0.144598	0.342502	COQ9	protein_coding
ENSG00000088726.16	3.71043	-0.426285	0.519597	-0.820414	0.41198	0.635411	TMEM40	protein_coding
ENSG00000088727.13	519.099	-0.634163	0.21844	-2.90314	0.0036944	0.0282936	KIF9	protein_coding
ENSG00000088756.13	76.4466	1.23926	0.421856	2.93763	0.00330729	0.0261787	ARHGAP28	protein_coding
ENSG00000088766.12	88.9997	0.308228	0.166006	1.85673	0.0633496	0.20411	CRLS1	protein_coding
ENSG00000088782.5	0						DEFB127	protein_coding
ENSG00000088808.18	651.828	-0.196359	0.179562	-1.09354	0.274156	0.5017	PPP1R13B	protein_coding
ENSG00000088812.18	3925.33	-0.0167962	0.14317	-0.117316	0.90661	0.956417	ATRN	protein_coding
ENSG00000088826.18	4749.32	-0.754878	0.198727	-3.79856	0.00014554	0.00245269	SMOX	protein_coding
ENSG00000088827.12	1046.33	0.128801	0.468319	0.275029	0.783294	0.891421	SIGLEC1	protein_coding
ENSG00000088832.18	10167.8	-0.414424	0.143706	-2.88383	0.00392876	0.0295469	FKBP1A	protein_coding
ENSG00000088833.17	4038.88	-0.0927654	0.0914425	-1.01447	0.31036	0.540585	NSFL1C	protein_coding
ENSG00000088836.14	355.426	-0.948892	0.425636	-2.22935	0.0257906	0.111431	SLC4A11	protein_coding
ENSG00000088854.12	1735.83	0.25435	0.165953	1.53266	0.125359	0.313775	C20orf194	protein_coding
ENSG00000088876.13	365.189	-0.138262	0.15724	-0.879305	0.379236	0.605709	ZNF343	protein_coding
ENSG00000088881.21	1611.06	0.445618	0.220915	2.01715	0.0436797	0.159577	EBF4	protein_coding
ENSG00000088882.8	3675.04	0.219101	0.326074	0.671934	0.501625	0.709505	CPXM1	protein_coding
ENSG00000088888.18	5231.12	-0.070088	0.137688	-0.509034	0.610728	0.787183	MAVS	protein_coding
ENSG00000088899.15	2212.63	0.336334	0.214297	1.56948	0.116536	0.299791	LZTS3	protein_coding
ENSG00000088926.14	3.46609	-0.357577	0.578077	-0.618563	0.536204	0.73463	F11	protein_coding
ENSG00000088930.8	4430.28	-0.129218	0.116543	-1.10876	0.267533	0.495187	XRN2	protein_coding
ENSG00000088970.16	1358.09	0.406233	0.194655	2.08694	0.0368938	0.142245	KIZ	protein_coding
ENSG00000088986.11	11874	-0.300055	0.156812	-1.91347	0.0556882	0.187499	DYNLL1	protein_coding
ENSG00000088992.18	276.327	-0.328004	0.292506	-1.12136	0.262135	0.488802	TESC	protein_coding
ENSG00000089006.17	5589.36	-0.292653	0.115509	-2.53358	0.0112904	0.0630428	SNX5	protein_coding
ENSG00000089009.15	18729	0.298537	0.152249	1.96084	0.0498975	0.174287	RPL6	protein_coding
ENSG00000089012.14	17.9815	-0.941489	0.401511	-2.34487	0.0190339	0.0911515	SIRPG	protein_coding
ENSG00000089022.14	1609.23	0.0706022	0.0752956	0.937668	0.348415	0.577618	MAPKAPK5	protein_coding
ENSG00000089041.17	805.639	1.51199	0.271184	5.57552	2.46785e-08	2.14588e-06	P2RX7	protein_coding
ENSG00000089048.14	925.509	-0.101685	0.167174	-0.608262	0.543014	0.739979	ESF1	protein_coding
ENSG00000089050.16	1851.64	0.156057	0.153365	1.01755	0.308891	0.538957	RBBP9	protein_coding
ENSG00000089053.13	5809.2	0.40648	0.102468	3.9669	7.28144e-05	0.0014332	ANAPC5	protein_coding
ENSG00000089057.15	4269.9	0.131606	0.1566	0.840397	0.400686	0.62523	SLC23A2	protein_coding
ENSG00000089060.11	1422.08	-0.331407	0.155698	-2.12853	0.0332933	0.132296	SLC8B1	protein_coding
ENSG00000089063.15	7021.62	-0.288754	0.156186	-1.84878	0.0644889	0.206278	TMEM230	protein_coding
ENSG00000089091.16	334.044	-0.094069	0.153776	-0.611729	0.540717	0.738232	DZANK1	protein_coding
ENSG00000089094.19	1367.96	0.422058	0.124881	3.37968	0.000725703	0.00834664	KDM2B	protein_coding
ENSG00000089101.19	214.983	-0.761248	0.32565	-2.33763	0.0194066	0.0922604	CFAP61	protein_coding
ENSG00000089116.4	20.3668	1.60302	0.788537	2.03291	0.0420621	0.155627	LHX5	protein_coding
ENSG00000089123.16	344.262	-0.398681	0.131977	-3.02084	0.00252076	0.0215274	TASP1	protein_coding
ENSG00000089127.14	2014.78	-0.674675	0.415726	-1.62288	0.104614	0.280561	OAS1	protein_coding
ENSG00000089154.11	3951.44	0.290777	0.137881	2.1089	0.0349534	0.136821	GCN1	protein_coding
ENSG00000089157.16	69099.3	0.456954	0.201096	2.27232	0.0230674	0.103245	RPLP0	protein_coding
ENSG00000089159.16	1596.04	-0.406547	0.154428	-2.6326	0.00847339	0.0516488	PXN	protein_coding
ENSG00000089163.4	78.897	0.647024	0.175915	3.67805	0.000235021	0.00356817	SIRT4	protein_coding
ENSG00000089169.15	1934.19	-1.43654	0.543253	-2.64433	0.00818526	0.0504663	RPH3A	protein_coding
ENSG00000089177.19	522.427	-0.988824	0.208822	-4.73525	2.18789e-06	8.759e-05	KIF16B	protein_coding
ENSG00000089195.15	887.939	0.00839315	0.121041	0.0693416	0.944718	0.97461	TRMT6	protein_coding
ENSG00000089199.10	881.532	0.405479	0.435646	0.930753	0.351981	0.580945	CHGB	protein_coding
ENSG00000089220.5	19501.2	-0.229148	0.141775	-1.61627	0.106035	0.282812	PEBP1	protein_coding
ENSG00000089225.20	186.716	0.180109	0.770033	0.233898	0.815064	0.908703	TBX5	protein_coding
ENSG00000089234.16	1263.75	0.145016	0.080699	1.797	0.0723356	0.222054	BRAP	protein_coding
ENSG00000089248.7	4746.45	-0.37192	0.14072	-2.64299	0.00821777	0.050598	ERP29	protein_coding
ENSG00000089250.19	156.456	-0.433907	0.584882	-0.74187	0.458166	0.675164	NOS1	protein_coding
ENSG00000089280.19	11758.2	0.118042	0.143552	0.822289	0.410913	0.634411	FUS	protein_coding
ENSG00000089289.16	1928.06	0.151094	0.127293	1.18698	0.235234	0.458793	IGBP1	protein_coding
ENSG00000089327.15	1879.41	-0.618249	0.263935	-2.34243	0.0191586	0.09148	FXYD5	protein_coding
ENSG00000089335.21	2453.26	0.0631259	0.133434	0.473089	0.63615	0.803185	ZNF302	protein_coding
ENSG00000089351.14	3335.05	0.0127658	0.132403	0.0964162	0.92319	0.964196	GRAMD1A	protein_coding
ENSG00000089356.18	8.94244	-0.0560404	0.436629	-0.128348	0.897874	0.952196	FXYD3	protein_coding
ENSG00000089472.16	1134.4	-0.945071	0.367428	-2.57213	0.0101075	0.058295	HEPH	protein_coding
ENSG00000089486.17	3975.59	0.0306426	0.155747	0.196746	0.844026	0.923568	CDIP1	protein_coding
ENSG00000089505.18	52.0323	0.15229	0.203601	0.747981	0.454472	0.672061	CMTM1	protein_coding
ENSG00000089558.9	45.2202	0.733991	0.384289	1.91	0.0561333	0.188493	KCNH4	protein_coding
ENSG00000089597.18	17926.2	-0.286242	0.117915	-2.42753	0.015202	0.0781705	GANAB	protein_coding
ENSG00000089639.11	1015.31	0.10936	0.177679	0.615493	0.538229	0.736185	GMIP	protein_coding
ENSG00000089682.16	247.128	0.230423	0.114352	2.01503	0.0439012	0.160089	RBM41	protein_coding
ENSG00000089685.15	2814.83	0.709053	0.311656	2.27512	0.0228989	0.102807	BIRC5	protein_coding
ENSG00000089692.9	82.8028	0.754487	0.319686	2.36009	0.0182705	0.0887566	LAG3	protein_coding
ENSG00000089693.11	11820	0.199008	0.118163	1.68419	0.0921458	0.258734	MLF2	protein_coding
ENSG00000089723.10	88.3478	0.392616	0.215088	1.82538	0.0679437	0.213489	OTUB2	protein_coding
ENSG00000089737.17	6467.98	0.055	0.130061	0.42288	0.672383	0.826123	DDX24	protein_coding
ENSG00000089775.12	630.691	0.127211	0.131791	0.965246	0.334422	0.564117	ZBTB25	protein_coding
ENSG00000089818.18	2291.53	0.26228	0.140201	1.87074	0.0613813	0.200221	NECAP1	protein_coding
ENSG00000089820.16	1133.69	-0.268134	0.234485	-1.1435	0.252829	0.47866	ARHGAP4	protein_coding
ENSG00000089847.12	262.577	-0.185294	0.321542	-0.576266	0.564435	0.754899	ANKRD24	protein_coding
ENSG00000089876.12	911.19	-0.0416576	0.129942	-0.320585	0.748525	0.871147	DHX32	protein_coding
ENSG00000089902.10	1093.15	-0.0877091	0.177424	-0.494347	0.621061	0.793327	RCOR1	protein_coding
ENSG00000089916.18	1671.82	0.234589	0.151089	1.55266	0.120504	0.305903	GPATCH2L	protein_coding
ENSG00000090006.18	4219.31	0.385214	0.342258	1.12551	0.260374	0.486929	LTBP4	protein_coding
ENSG00000090013.11	1813.86	-0.686429	0.215752	-3.18157	0.00146478	0.0142983	BLVRB	protein_coding
ENSG00000090020.11	1675.53	-0.582278	0.169562	-3.43402	0.000594692	0.00717564	SLC9A1	protein_coding
ENSG00000090054.15	3628.88	-0.209726	0.116548	-1.79948	0.0719427	0.221299	SPTLC1	protein_coding
ENSG00000090060.18	6030.39	-0.0256609	0.10133	-0.25324	0.800083	0.900485	PAPOLA	protein_coding
ENSG00000090061.17	263.2	0.161854	0.163203	0.991737	0.321326	0.551009	CCNK	protein_coding
ENSG00000090097.22	4174.15	0.63321	0.221602	2.85742	0.00427101	0.0314571	PCBP4	protein_coding
ENSG00000090104.12	5537.93	-0.431616	0.375572	-1.14922	0.250464	0.476051	RGS1	protein_coding
ENSG00000090238.12	2394.07	0.0555201	0.16199	0.342737	0.731796	0.86114	YPEL3	protein_coding
ENSG00000090263.16	2352.89	-0.27808	0.185531	-1.49883	0.133917	0.326625	MRPS33	protein_coding
ENSG00000090266.13	3562.69	-0.370288	0.177349	-2.08791	0.036806	0.142015	NDUFB2	protein_coding
ENSG00000090273.14	4895.84	-0.156995	0.108676	-1.44462	0.148566	0.348076	NUDC	protein_coding
ENSG00000090316.16	2791.11	-0.0390692	0.0859792	-0.454403	0.649539	0.811969	MAEA	protein_coding
ENSG00000090339.9	1473.09	-1.16117	0.370128	-3.13721	0.00170566	0.0160158	ICAM1	protein_coding
ENSG00000090372.15	4659.81	-0.219014	0.153776	-1.42424	0.154377	0.356759	STRN4	protein_coding
ENSG00000090376.11	447.784	-0.110214	0.280137	-0.39343	0.694002	0.839626	IRAK3	protein_coding
ENSG00000090382.7	1556.44	-0.711726	0.439962	-1.6177	0.105727	0.282385	LYZ	protein_coding
ENSG00000090402.8	0.752715	-0.125243	0.862994	-0.145126	0.884612	0.944967	SI	protein_coding
ENSG00000090432.7	2366.72	-0.380128	0.111457	-3.41052	0.000648387	0.00765136	MUL1	protein_coding
ENSG00000090447.12	394.394	0.525788	0.180786	2.90835	0.00363344	0.0279659	TFAP4	protein_coding
ENSG00000090470.15	1150.08	0.0809678	0.106055	0.763452	0.445194	0.664197	PDCD7	protein_coding
ENSG00000090487.11	3844.99	0.00367824	0.117123	0.031405	0.974947	0.987956	SPG21	protein_coding
ENSG00000090512.12	8.34174	-0.345195	0.401905	-0.858898	0.390397	0.61583	FETUB	protein_coding
ENSG00000090520.11	1291.1	-0.238634	0.12757	-1.87061	0.0613985	0.200221	DNAJB11	protein_coding
ENSG00000090530.10	807.31	-1.62634	0.263666	-6.16818	6.90795e-10	1.01863e-07	P3H2	protein_coding
ENSG00000090534.20	49.8512	-0.0591574	0.291231	-0.203129	0.839035	0.920656	THPO	protein_coding
ENSG00000090539.15	622.094	-0.383323	0.235331	-1.62887	0.103341	0.278545	CHRD	protein_coding
ENSG00000090554.13	11.2037	0.136406	0.290019	0.470334	0.638117	0.804694	FLT3LG	protein_coding
ENSG00000090565.17	3741.4	-0.128931	0.148028	-0.870992	0.383759	0.609981	RAB11FIP3	protein_coding
ENSG00000090581.10	3764.53	-0.533422	0.126218	-4.22619	2.37685e-05	0.000593207	GNPTG	protein_coding
ENSG00000090612.22	1102.06	-0.0350798	0.132426	-0.264901	0.791086	0.895545	ZNF268	protein_coding
ENSG00000090615.15	2734.47	-0.0276026	0.154687	-0.178442	0.858376	0.931296	GOLGA3	protein_coding
ENSG00000090621.15	3914.86	-0.0679084	0.141407	-0.480233	0.631061	0.799757	PABPC4	protein_coding
ENSG00000090659.18	136.981	0.452128	0.641094	0.705245	0.480658	0.693201	CD209	protein_coding
ENSG00000090661.12	2174.66	0.0116101	0.168374	0.0689545	0.945026	0.974631	CERS4	protein_coding
ENSG00000090674.16	1377.01	-0.229101	0.127553	-1.79613	0.0724738	0.222103	MCOLN1	protein_coding
ENSG00000090686.16	2187.72	-0.0735053	0.111956	-0.656557	0.511466	0.716863	USP48	protein_coding
ENSG00000090776.6	1605.46	-0.290432	0.189458	-1.53297	0.125284	0.313729	EFNB1	protein_coding
ENSG00000090857.14	1581.37	0.225258	0.186008	1.21101	0.22589	0.448293	PDPR	protein_coding
ENSG00000090861.17	8631.09	0.139519	0.119578	1.16676	0.243308	0.468034	AARS1	protein_coding
ENSG00000090863.12	10168.6	-0.489873	0.167749	-2.92027	0.00349725	0.0272376	GLG1	protein_coding
ENSG00000090889.12	1044.55	0.199215	0.250851	0.794157	0.427104	0.648861	KIF4A	protein_coding
ENSG00000090905.19	2681.46	0.116218	0.181561	0.640101	0.522107	0.724574	TNRC6A	protein_coding
ENSG00000090924.15	2625.77	-0.0392269	0.209918	-0.186867	0.851765	0.928113	PLEKHG2	protein_coding
ENSG00000090932.11	3137.49	1.43459	0.508048	2.82373	0.00474683	0.0341028	DLL3	protein_coding
ENSG00000090971.5	1922.54	-0.622376	0.152701	-4.07578	4.58611e-05	0.000983652	NAT14	protein_coding
ENSG00000090975.13	1080.5	0.227686	0.196156	1.16074	0.245748	0.470414	PITPNM2	protein_coding
ENSG00000090989.18	1938.53	0.0439434	0.149552	0.293833	0.768886	0.882817	EXOC1	protein_coding
ENSG00000091009.8	805.553	0.00763614	0.0932111	0.0819231	0.934708	0.969703	RBM27	protein_coding
ENSG00000091010.6	9.64694	-0.0926858	0.24511	-0.378139	0.705327	0.846153	POU4F3	protein_coding
ENSG00000091039.17	2924.06	0.23366	0.13927	1.67776	0.0933945	0.261132	OSBPL8	protein_coding
ENSG00000091073.19	523.973	-0.407558	0.145574	-2.79966	0.00511572	0.0359502	DTX2	protein_coding
ENSG00000091106.19	177.992	0.136129	0.267528	0.508842	0.610863	0.787213	NLRC4	protein_coding
ENSG00000091127.14	823.719	-0.156383	0.150065	-1.0421	0.297363	0.52716	PUS7	protein_coding
ENSG00000091128.13	32.5108	-0.393165	0.276445	-1.42222	0.154963	0.357339	LAMB4	protein_coding
ENSG00000091129.21	19933.6	-0.787258	0.230565	-3.41448	0.000639037	0.00758147	NRCAM	protein_coding
ENSG00000091136.15	5319.07	-1.29367	0.377325	-3.42853	0.000606851	0.00727522	LAMB1	protein_coding
ENSG00000091137.14	65.727	-0.875948	0.315602	-2.77548	0.00551199	0.0380508	SLC26A4	protein_coding
ENSG00000091138.13	2.77054	-0.142294	0.386522	-0.368141	0.712768	0.850296	SLC26A3	protein_coding
ENSG00000091140.14	4019.47	-0.376202	0.110826	-3.39452	0.000687497	0.00801154	DLD	protein_coding
ENSG00000091157.14	1228.76	0.192586	0.131298	1.46679	0.142432	0.339355	WDR7	protein_coding
ENSG00000091164.13	3963.28	0.1296	0.131163	0.988078	0.323114	0.552951	TXNL1	protein_coding
ENSG00000091181.20	10.1487	-0.876998	0.704143	-1.24548	0.212954	0.432409	IL5RA	protein_coding
ENSG00000091262.16	87.4786	0.149578	0.270547	0.552873	0.58035	0.766137	ABCC6	protein_coding
ENSG00000091317.8	3023.53	-0.127452	0.139171	-0.915798	0.359773	0.58829	CMTM6	protein_coding
ENSG00000091409.15	3320.59	-0.450087	0.20711	-2.17318	0.029767	0.122538	ITGA6	protein_coding
ENSG00000091428.18	1075.37	1.11015	0.298313	3.72144	0.00019809	0.00311713	RAPGEF4	protein_coding
ENSG00000091436.17	1866.73	-0.144001	0.149611	-0.962503	0.335797	0.565521	MAP3K20	protein_coding
ENSG00000091482.8	4.69017	-0.613379	0.778924	-0.787469	0.431007	0.651751	SMPX	protein_coding
ENSG00000091483.7	2963.54	-0.186573	0.117707	-1.58507	0.112951	0.293965	FH	protein_coding
ENSG00000091490.11	1908.04	-1.51949	0.325967	-4.66147	3.13958e-06	0.000118328	SEL1L3	protein_coding
ENSG00000091513.16	6341.08	0.317619	0.458442	0.692823	0.488421	0.699324	TF	protein_coding
ENSG00000091527.16	5321.19	0.158275	0.141904	1.11536	0.264695	0.491787	CDV3	protein_coding
ENSG00000091536.19	56.0562	-0.792632	0.339006	-2.33811	0.0193817	0.0921833	MYO15A	protein_coding
ENSG00000091542.9	4005.73	-0.27292	0.113028	-2.41463	0.0157513	0.0800802	ALKBH5	protein_coding
ENSG00000091583.11	9.6724	-1.5334	0.721135	-2.12637	0.0334726	0.132793	APOH	protein_coding
ENSG00000091592.16	289.318	-0.0982477	0.248538	-0.395303	0.692619	0.83882	NLRP1	protein_coding
ENSG00000091622.16	436.472	0.241798	0.334606	0.722637	0.469903	0.683765	PITPNM3	protein_coding
ENSG00000091640.8	2061.41	-0.0701675	0.120523	-0.582194	0.560436	0.75207	SPAG7	protein_coding
ENSG00000091651.9	485.524	0.384207	0.250897	1.53134	0.125686	0.314127	ORC6	protein_coding
ENSG00000091656.19	1281.86	-0.326598	0.256691	-1.27234	0.203254	0.421342	ZFHX4	protein_coding
ENSG00000091664.9	78.9695	0.148413	0.693152	0.214113	0.830459	0.916194	SLC17A6	protein_coding
ENSG00000091704.10	5.78461	-1.65405	0.671879	-2.46183	0.013823	0.0730987	CPA1	protein_coding
ENSG00000091732.17	1289.9	-0.158614	0.127008	-1.24885	0.211721	0.430869	ZC3HC1	protein_coding
ENSG00000091831.24	60.2728	-0.013632	0.252908	-0.053901	0.957014	0.980094	ESR1	protein_coding
ENSG00000091844.8	508.482	-0.163617	0.290394	-0.563431	0.573141	0.761192	RGS17	protein_coding
ENSG00000091879.14	2158.95	-0.870772	0.26871	-3.24057	0.00119292	0.0122441	ANGPT2	protein_coding
ENSG00000091947.10	1453.78	0.105466	0.140317	0.751629	0.452274	0.670309	TMEM101	protein_coding
ENSG00000091972.18	1127.41	0.390413	0.222369	1.7557	0.0791401	0.234767	CD200	protein_coding
ENSG00000091986.16	8048.17	-0.128874	0.241085	-0.534559	0.592955	0.775199	CCDC80	protein_coding
ENSG00000092009.10	0.753186	0.0599803	0.707638	0.0847613	0.932451	0.968635	CMA1	protein_coding
ENSG00000092010.15	4945.92	-0.106067	0.203715	-0.520664	0.602601	0.782349	PSME1	protein_coding
ENSG00000092020.10	937.689	0.286461	0.148748	1.92582	0.0541265	0.183833	PPP2R3C	protein_coding
ENSG00000092036.18	338.424	0.133896	0.176034	0.760627	0.44688	0.665595	HAUS4	protein_coding
ENSG00000092051.17	1449.17	1.05126	0.396916	2.64858	0.008083	0.0500363	JPH4	protein_coding
ENSG00000092054.13	328.917	0.0888384	0.359607	0.247043	0.804875	0.902957	MYH7	protein_coding
ENSG00000092067.6	8.74047	0.166512	0.386419	0.43091	0.666534	0.82239	CEBPE	protein_coding
ENSG00000092068.20	1216.89	0.162714	0.302981	0.537043	0.591238	0.774022	SLC7A8	protein_coding
ENSG00000092094.11	1751.32	0.00163202	0.144	0.0113335	0.990957	0.996093	OSGEP	protein_coding
ENSG00000092096.18	9139.19	0.147829	0.206521	0.715808	0.47411	0.687319	SLC22A17	protein_coding
ENSG00000092098.17	29.9707	0.170252	0.276386	0.615993	0.537899	0.735929	RNF31	protein_coding
ENSG00000092108.22	1850.06	-0.0180819	0.116542	-0.155154	0.8767	0.940993	SCFD1	protein_coding
ENSG00000092140.16	726.366	0.19789	0.169903	1.16472	0.24413	0.468814	G2E3	protein_coding
ENSG00000092148.13	3193.51	0.220605	0.152622	1.44544	0.148335	0.34773	HECTD1	protein_coding
ENSG00000092199.18	20705.7	0.105154	0.116331	0.903924	0.366036	0.593758	HNRNPC	protein_coding
ENSG00000092200.12	40.4063	-0.0343237	0.213549	-0.16073	0.872306	0.938897	RPGRIP1	protein_coding
ENSG00000092201.10	4766.61	0.230531	0.172138	1.33922	0.180498	0.392483	SUPT16H	protein_coding
ENSG00000092203.15	2866.14	0.0437144	0.108973	0.401149	0.68831	0.836222	TOX4	protein_coding
ENSG00000092208.17	509.129	0.322854	0.16779	1.92415	0.0543352	0.184382	GEMIN2	protein_coding
ENSG00000092295.12	51.2656	0.0606774	0.284862	0.213007	0.831322	0.916603	TGM1	protein_coding
ENSG00000092330.18	2892.01	0.0519527	0.133735	0.388474	0.697665	0.841554	TINF2	protein_coding
ENSG00000092345.14	2.17816	0.376514	0.989649	0.380452	0.70361	0.844776	DAZL	protein_coding
ENSG00000092377.15	2.9424	2.38529	1.11451	2.14022	0.032337	0.129678	TBL1Y	protein_coding
ENSG00000092421.17	4731.52	0.0125684	0.20949	0.0599952	0.952159	0.977946	SEMA6A	protein_coding
ENSG00000092439.16	1156.13	-0.040396	0.147118	-0.274583	0.783637	0.891532	TRPM7	protein_coding
ENSG00000092445.12	3713.16	-0.25198	0.198414	-1.26997	0.204094	0.422096	TYRO3	protein_coding
ENSG00000092470.12	814.26	0.112533	0.221056	0.509069	0.610704	0.78718	WDR76	protein_coding
ENSG00000092529.25	181.911	0.53129	0.312536	1.69993	0.0891441	0.253175	CAPN3	protein_coding
ENSG00000092531.10	400.312	-0.067025	0.148754	-0.450577	0.652295	0.813786	SNAP23	protein_coding
ENSG00000092607.15	522.688	-0.431918	0.310598	-1.3906	0.164346	0.370311	TBX15	protein_coding
ENSG00000092621.13	6880.91	0.246482	0.235201	1.04796	0.294656	0.524181	PHGDH	protein_coding
ENSG00000092758.18	2348.24	-0.792366	0.460415	-1.72098	0.0852541	0.246184	COL9A3	protein_coding
ENSG00000092820.18	9353.93	0.243939	0.218627	1.11577	0.264519	0.491666	EZR	protein_coding
ENSG00000092841.19	25331.2	-0.110826	0.219053	-0.505932	0.612904	0.788309	MYL6	protein_coding
ENSG00000092847.13	2361.84	0.445036	0.141416	3.147	0.00164957	0.0156343	AGO1	protein_coding
ENSG00000092850.12	151.319	-0.431548	0.353255	-1.22163	0.221846	0.443292	TEKT2	protein_coding
ENSG00000092853.14	425.898	0.244506	0.259803	0.941121	0.346643	0.575624	CLSPN	protein_coding
ENSG00000092871.17	1108.84	-0.279244	0.15138	-1.84466	0.065087	0.207554	RFFL	protein_coding
ENSG00000092929.12	650.842	-0.128576	0.199109	-0.645758	0.518436	0.721915	UNC13D	protein_coding
ENSG00000092931.11	918.816	-0.00598614	0.0806254	-0.0742463	0.940814	0.972674	MFSD11	protein_coding
ENSG00000092964.18	27279.7	-0.127466	0.170182	-0.748995	0.45386	0.671491	DPYSL2	protein_coding
ENSG00000092969.12	2481.25	-0.956013	0.315668	-3.02854	0.00245739	0.0211034	TGFB2	protein_coding
ENSG00000092978.11	673.867	0.00967654	0.105649	0.0915914	0.927023	0.966249	GPATCH2	protein_coding
ENSG00000093000.19	1879.94	0.0589612	0.142941	0.412486	0.679983	0.830887	NUP50	protein_coding
ENSG00000093009.11	545.398	0.0785548	0.296391	0.265037	0.790981	0.895488	CDC45	protein_coding
ENSG00000093010.15	6112.94	-0.278334	0.16874	-1.64948	0.0990492	0.271279	COMT	protein_coding
ENSG00000093072.18	2419.25	-0.684567	0.299863	-2.28293	0.0224342	0.10145	ADA2	protein_coding
ENSG00000093100.13	2.42342	0.280623	0.444252	0.631676	0.527598	0.728619	AC016026.1	lncRNA
ENSG00000093134.15	11.0296	0.407932	0.500979	0.81427	0.41549	0.638535	VNN3	protein_coding
ENSG00000093144.19	2388.63	-0.113589	0.154673	-0.734381	0.462717	0.678638	ECHDC1	protein_coding
[truncated: 58,661 more rows]
